# Supplementary material for: A comparison of risk factors for cryptosporidiosis and non-cryptosporidiosis diarrhoea: A case-case-control study in Ethiopian children
Source: PLoS Negl Trop Dis. 2022 Jun 6;16(6):e0010508. doi: 10.1371/journal.pntd.0010508 (PMC9203008; doi:10.1371/journal.pntd.0010508)
Supplement: S1 Dataset — (XLS) [file pntd.0010508.s003.xls]

## Sheet: crypto_poc_plosntd
case_control_set	site	age_months	gender	season	maternal_education_years	caregiver	household_asset_number_quintile	household_asset_index_category	housemember_number_category	housemembers_per_room	animal_cattle	animal_horsefam	animal_goats	animal_sheep	animal_dogs	animal_chickens	animal_other	animal_any	animal_ungulate_eventoed	animal_multiple	sanitation	sanitation_improved_who_def	water_source	water_treatment	disposal_of_last_child_stool	handwashing_caregiver_before_meals	handwashing_caregiver_before_food_preparation	handwashing_caregiver_after_toilet_visit	handwashing_caregiver_without_soap	mode_of_delivery	premature_birth	weaned_early	exclusively_breastfed_shorter_than_6_months	breastfeeding_now	acute_malnutrition	admissions_overnight_since_birth	diarrhoea_episode_last_month	healthcare_visits_since_birth
Control	Serbo	(18,21]	Male	Wet (May-Jul y1)	8y+	mother	4	3-6	6+	2+ per room	1	0	1	1	1	1	0	1	1	5	unimproved facility	unimproved	public tap	untreated	safely disposed	1	1	0	0	Vaginal	Not premature	Not weaned early	No	Breastmilk now	Normal	None	Diarrhoea last month	None
Control	Serbo	(21,24]	Male	Dry (Feb-Apr y1)	0y	mother	3	3-6	4-5	<2 per room	1	1	0	0	0	0	0	1	1	2	unimproved facility	unimproved	public tap	untreated	safely disposed	1	1	0	0	Vaginal	Not premature	Not weaned early	No	No breastmilk now	Normal	None	No diarrheoa last month	None
Non-cryptosporidiosis case	Serbo	(6,9]	Male	Wet (Aug-Oct)	0y	mother	1	0-2	6+	2+ per room	1	0	0	0	0	1	0	1	1	2	unimproved facility	unimproved	Unimproved/borehole/p.spring	untreated	Unsafely disposed	1	1	1	0	Vaginal	Not premature	Weaned early	Yes	Breastmilk now	Normal	1+ times	No diarrheoa last month	1+ times
Control	Serbo	(6,9]	Male	Dry (Feb-Apr y2)	8y+	mother	5	3-6	4-5	2+ per room	0	0	0	0	0	0	0	0	0	0	improved but shared	unimproved	private tap	untreated	Unsafely disposed	1	1	1	0	Vaginal	Not premature	Not weaned early	No	Breastmilk now	Normal	None	No diarrheoa last month	1+ times
Non-cryptosporidiosis case	Serbo	(9,12]	Male	Wet (May-Jul y1)	0y	mother	2	3-6	6+	2+ per room	1	0	0	0	0	1	0	1	1	2	unimproved facility	unimproved	Unimproved/borehole/p.spring	treated	safely disposed	1	1	1	0	Vaginal	Not premature	Not weaned early	No	Breastmilk now	Normal	None	No diarrheoa last month	1+ times
Control	Serbo	(18,21]	Female	Wet (Aug-Oct)	0y	mother	3	3-6	6+	2+ per room	1	0	0	1	1	1	0	1	1	4	unimproved facility	unimproved	public tap	treated	safely disposed	1	0	0	0	Vaginal	Not premature	Not weaned early	No	Breastmilk now	Normal	None	No diarrheoa last month	None
Non-cryptosporidiosis case	Serbo	(15,18]	Female	Wet (May-Jul y1)	1-7y	mother	3	3-6	2-3	<2 per room	1	1	0	1	0	0	0	1	1	3	unimproved facility	unimproved	Unimproved/borehole/p.spring	untreated	Unsafely disposed	1	0	1	0	Vaginal	Not premature	Not weaned early	No	Breastmilk now	MAM	None	No diarrheoa last month	None
Control	Serbo	(15,18]	Male	Dry (Feb-Apr y2)	0y	mother	1	0-2	2-3	2+ per room	1	0	0	1	0	0	0	1	1	2	unimproved facility	unimproved	Unimproved/borehole/p.spring	untreated	Unsafely disposed	1	1	0	0	Caesarean	Not premature	Weaned early	Yes	No breastmilk now	Normal	None	No diarrheoa last month	1+ times
Non-cryptosporidiosis case	Jimma	(9,12]	Female	Wet (May-Jul y1)	1-7y	mother	2	3-6	2-3	2+ per room	0	0	0	0	0	0	0	0	0	0	improved but shared	unimproved	private tap	untreated	safely disposed	1	1	1	0	Vaginal	Not premature	Weaned early	Yes	Breastmilk now	Normal	None	No diarrheoa last month	None
Control	Serbo	(6,9]	Female	Dry (Feb-Apr y2)	8y+	mother	5	3-6	4-5	2+ per room	0	0	0	0	0	0	0	0	0	0	unimproved facility	unimproved	private tap	untreated	Unsafely disposed	1	1	1	0	Vaginal	Not premature	Not weaned early	No	Breastmilk now	Normal	None	No diarrheoa last month	None
Control	Jimma	[0,3]	Male	Dry (Nov-Jan)	1-7y	mother	3	3-6	6+	2+ per room	0	0	0	0	1	0	0	1	0	1	unimproved facility	unimproved	private tap	untreated	Unsafely disposed	1	1	0	0	Caesarean	Not premature	Weaned early	Yes	Breastmilk now	Normal	None	No diarrheoa last month	None
Non-cryptosporidiosis case	Serbo	(6,9]	Male	Dry (Feb-Apr y2)	0y	mother	2	3-6	2-3	2+ per room	1	0	1	0	0	1	0	1	1	3	unimproved facility	unimproved	Unimproved/borehole/p.spring	untreated	Unsafely disposed	1	0	1	0	Vaginal	Not premature	Not weaned early	No	Breastmilk now	Normal	None	No diarrheoa last month	None
Control	Serbo	(6,9]	Male	Dry (Nov-Jan)	1-7y	mother	4	3-6	4-5	2+ per room	1	0	0	1	0	1	0	1	1	3	unimproved facility	unimproved	private tap	untreated	Unsafely disposed	1	1	1	0	Vaginal	Not premature	Not weaned early	No	Breastmilk now	Normal	None	No diarrheoa last month	None
Control	Serbo	(18,21]	Female	Dry (Nov-Jan)	0y	mother	1	0-2	6+	2+ per room	1	0	0	1	0	0	0	1	1	2	unimproved facility	unimproved	Unimproved/borehole/p.spring	untreated	safely disposed	1	0	1	1	Vaginal	Not premature	Weaned early	Yes	No breastmilk now	Normal	None	No diarrheoa last month	1+ times
Control	Jimma	(15,18]	Female	Wet (May-Jul y2)	8y+	mother	5	3-6	4-5	2+ per room	0	0	0	0	0	0	0	0	0	0	unimproved facility	unimproved	private tap	untreated	safely disposed	1	1	1	0	Vaginal	Not premature	Not weaned early	No	Breastmilk now	Normal	None	No diarrheoa last month	None
Cryptosporidiosis case	Jimma	(12,15]	Female	Dry (Feb-Apr y2)	1-7y	other	1	0-2	4-5	2+ per room	0	0	0	0	0	0	0	0	0	0	unimproved facility	unimproved	private tap	untreated	Unsafely disposed	1	0	0	0	Vaginal	Not premature	Weaned early	Yes	No breastmilk now	Normal	None	Diarrhoea last month	1+ times
Control	Serbo	(6,9]	Male	Dry (Feb-Apr y2)	8y+	mother	3	3-6	4-5	2+ per room	1	0	0	0	1	1	0	1	1	3	improved but shared	unimproved	Unimproved/borehole/p.spring	untreated	Unsafely disposed	0	1	1	0	Vaginal	Not premature	NA	NA	Breastmilk now	Normal	None	No diarrheoa last month	1+ times
Control	Serbo	(21,24]	Male	Dry (Feb-Apr y2)	0y	mother	3	3-6	6+	2+ per room	1	0	1	1	0	1	0	1	1	4	unimproved facility	unimproved	Unimproved/borehole/p.spring	untreated	safely disposed	1	1	1	0	Vaginal	Not premature	Weaned early	Yes	Breastmilk now	Normal	None	No diarrheoa last month	None
Non-cryptosporidiosis case	Serbo	(9,12]	Female	Wet (May-Jul y1)	8y+	mother	3	3-6	6+	2+ per room	1	1	0	0	0	0	1	1	1	3	unimproved facility	unimproved	Unimproved/borehole/p.spring	untreated	Unsafely disposed	1	1	0	0	Vaginal	Not premature	Not weaned early	No	Breastmilk now	Normal	None	Diarrhoea last month	None
Control	Serbo	(9,12]	Female	Wet (May-Jul y1)	0y	mother	1	0-2	6+	2+ per room	1	0	0	0	0	1	0	1	1	2	unimproved facility	unimproved	Unimproved/borehole/p.spring	untreated	Unsafely disposed	1	1	1	0	Vaginal	Not premature	Not weaned early	No	Breastmilk now	Normal	None	No diarrheoa last month	None
Non-cryptosporidiosis case	Jimma	(21,24]	Female	Wet (May-Jul y1)	8y+	mother	5	7of7	4-5	2+ per room	1	0	1	0	1	1	0	1	1	4	improved	improved	public tap	treated	safely disposed	1	1	1	0	Vaginal	Not premature	Not weaned early	No	Breastmilk now	Normal	1+ times	No diarrheoa last month	1+ times
Control	Serbo	(21,24]	Female	Dry (Feb-Apr y1)	1-7y	mother	5	3-6	4-5	<2 per room	1	0	0	0	0	0	0	1	1	1	unimproved facility	unimproved	private tap	untreated	safely disposed	1	1	1	0	Vaginal	Not premature	Not weaned early	No	No breastmilk now	Normal	None	No diarrheoa last month	None
Non-cryptosporidiosis case	Serbo	(15,18]	Male	Wet (May-Jul y1)	8y+	mother	5	3-6	2-3	<2 per room	0	0	0	0	0	0	0	0	0	0	unimproved facility	unimproved	private tap	untreated	Unsafely disposed	1	1	1	0	Vaginal	Not premature	Weaned early	Yes	Breastmilk now	Normal	None	No diarrheoa last month	None
Control	Jimma	(18,21]	Female	Wet (Aug-Oct)	8y+	mother	4	3-6	2-3	2+ per room	0	0	0	0	1	0	0	1	0	1	unimproved facility	unimproved	private tap	untreated	safely disposed	1	0	1	1	Caesarean	Not premature	Not weaned early	No	Breastmilk now	Normal	None	Diarrhoea last month	1+ times
Control	Jimma	(21,24]	Male	Wet (Aug-Oct)	0y	other	2	3-6	6+	2+ per room	0	0	0	0	0	0	0	0	0	0	unimproved facility	unimproved	private tap	untreated	safely disposed	1	0	1	0	Caesarean	Not premature	Weaned early	Yes	No breastmilk now	Normal	1+ times	No diarrheoa last month	None
Control	Serbo	[0,3]	Male	Dry (Nov-Jan)	1-7y	mother	4	3-6	2-3	2+ per room	1	0	0	0	0	1	0	1	1	2	unimproved facility	unimproved	private tap	untreated	Unsafely disposed	1	1	1	0	Caesarean	Not premature	Not weaned early	No	Breastmilk now	Normal	None	No diarrheoa last month	None
Control	Jimma	(9,12]	Female	Wet (Aug-Oct)	1-7y	mother	4	3-6	2-3	2+ per room	0	0	0	0	0	0	0	0	0	0	unimproved facility	unimproved	private tap	untreated	Unsafely disposed	1	1	1	1	Vaginal	Premature	Not weaned early	No	Breastmilk now	Normal	1+ times	No diarrheoa last month	None
Control	Serbo	(12,15]	Female	Wet (Aug-Oct)	1-7y	mother	5	3-6	4-5	2+ per room	0	0	0	1	0	1	0	1	1	2	unimproved facility	unimproved	private tap	untreated	Unsafely disposed	1	1	1	0	Vaginal	Not premature	Not weaned early	No	Breastmilk now	MAM	None	No diarrheoa last month	1+ times
Non-cryptosporidiosis case	Serbo	(12,15]	Male	Wet (Aug-Oct)	1-7y	mother	3	3-6	4-5	2+ per room	1	1	0	0	0	0	0	1	1	2	unimproved facility	unimproved	Unimproved/borehole/p.spring	untreated	Unsafely disposed	1	1	1	0	Vaginal	Not premature	Not weaned early	No	Breastmilk now	Normal	None	No diarrheoa last month	None
Non-cryptosporidiosis case	Jimma	(6,9]	Male	Dry (Feb-Apr y2)	8y+	mother	5	7of7	6+	2+ per room	0	0	0	0	0	0	0	0	0	0	unimproved facility	unimproved	private tap	treated	safely disposed	0	1	1	0	Vaginal	Not premature	Not weaned early	No	Breastmilk now	Normal	1+ times	No diarrheoa last month	None
Control	Jimma	(15,18]	Female	Dry (Nov-Jan)	0y	mother	5	7of7	6+	2+ per room	0	0	0	0	0	0	1	1	0	1	unimproved facility	unimproved	private tap	treated	safely disposed	1	1	1	0	Vaginal	Not premature	Not weaned early	No	Breastmilk now	Normal	None	No diarrheoa last month	None
Control	Jimma	(6,9]	Male	Wet (May-Jul y2)	8y+	mother	5	3-6	4-5	2+ per room	0	0	0	0	0	0	0	0	0	0	unimproved facility	unimproved	private tap	untreated	safely disposed	1	1	1	0	Vaginal	Not premature	Weaned early	Yes	Breastmilk now	Normal	None	No diarrheoa last month	None
Non-cryptosporidiosis case	Serbo	(6,9]	Male	Dry (Nov-Jan)	0y	mother	3	3-6	6+	2+ per room	1	1	0	0	0	1	0	1	1	3	unimproved facility	unimproved	Unimproved/borehole/p.spring	untreated	Unsafely disposed	0	0	1	0	Vaginal	Premature	Weaned early	Yes	Breastmilk now	MAM	None	No diarrheoa last month	1+ times
Non-cryptosporidiosis case	Jimma	(12,15]	Female	Dry (Feb-Apr y2)	0y	mother	1	0-2	4-5	2+ per room	0	0	0	0	0	0	0	0	0	0	improved	improved	public tap	untreated	Unsafely disposed	1	0	1	0	Vaginal	Not premature	Not weaned early	No	Breastmilk now	Normal	None	Diarrhoea last month	1+ times
Non-cryptosporidiosis case	Serbo	(3,6]	Male	Wet (May-Jul y1)	0y	mother	2	3-6	4-5	2+ per room	1	0	1	0	0	1	0	1	1	3	unimproved facility	unimproved	Unimproved/borehole/p.spring	untreated	Unsafely disposed	1	0	0	0	Vaginal	Not premature	Weaned early	Yes	Breastmilk now	Normal	None	No diarrheoa last month	None
Non-cryptosporidiosis case	Serbo	(3,6]	Male	Dry (Feb-Apr y2)	8y+	mother	4	3-6	2-3	2+ per room	0	0	0	0	0	0	0	0	0	0	unimproved facility	unimproved	private tap	untreated	Unsafely disposed	1	1	0	0	Vaginal	Not premature	Weaned early	Yes	Breastmilk now	Normal	None	No diarrheoa last month	None
Non-cryptosporidiosis case	Serbo	(9,12]	Male	Dry (Nov-Jan)	8y+	mother	3	3-6	6+	2+ per room	1	0	0	0	0	1	0	1	1	2	unimproved facility	unimproved	Unimproved/borehole/p.spring	untreated	Unsafely disposed	0	1	1	0	Vaginal	Not premature	Not weaned early	No	Breastmilk now	Normal	None	Diarrhoea last month	1+ times
Control	Serbo	(18,21]	Male	Dry (Nov-Jan)	1-7y	mother	2	3-6	2-3	2+ per room	1	0	1	1	0	0	0	1	1	3	unimproved facility	unimproved	Unimproved/borehole/p.spring	untreated	safely disposed	1	0	1	0	Vaginal	Not premature	Weaned early	Yes	Breastmilk now	Normal	None	No diarrheoa last month	None
Control	Jimma	(12,15]	Male	Dry (Nov-Jan)	8y+	mother	1	0-2	2-3	2+ per room	0	0	0	0	0	0	0	0	0	0	unimproved facility	unimproved	private tap	untreated	safely disposed	1	1	0	0	Vaginal	Not premature	Weaned early	Yes	Breastmilk now	Normal	None	No diarrheoa last month	None
Control	Serbo	[0,3]	Male	Wet (Aug-Oct)	0y	mother	1	0-2	2-3	2+ per room	0	0	0	0	0	0	0	0	0	0	improved	improved	private tap	untreated	Unsafely disposed	1	0	0	0	Vaginal	Not premature	Not weaned early	No	Breastmilk now	Normal	None	No diarrheoa last month	1+ times
Control	Serbo	(9,12]	Male	Wet (May-Jul y1)	0y	mother	1	0-2	4-5	2+ per room	1	0	0	0	0	1	0	1	1	2	unimproved facility	unimproved	Unimproved/borehole/p.spring	untreated	Unsafely disposed	1	0	0	0	Vaginal	Not premature	Not weaned early	No	Breastmilk now	Normal	None	Diarrhoea last month	None
Control	Serbo	(6,9]	Male	Dry (Nov-Jan)	1-7y	mother	4	3-6	2-3	2+ per room	1	1	0	1	0	0	0	1	1	3	unimproved facility	unimproved	Unimproved/borehole/p.spring	untreated	Unsafely disposed	1	1	1	0	Vaginal	Not premature	Not weaned early	No	Breastmilk now	Normal	None	No diarrheoa last month	None
Control	Serbo	(3,6]	Female	Wet (May-Jul y1)	1-7y	mother	1	0-2	2-3	2+ per room	0	0	0	0	0	1	0	1	0	1	unimproved facility	unimproved	Unimproved/borehole/p.spring	untreated	Unsafely disposed	1	1	0	0	Vaginal	Not premature	Not weaned early	No	Breastmilk now	Normal	None	No diarrheoa last month	None
Non-cryptosporidiosis case	Jimma	(9,12]	Female	Dry (Feb-Apr y2)	8y+	mother	2	3-6	4-5	2+ per room	0	0	0	0	0	0	0	0	0	0	unimproved facility	unimproved	private tap	untreated	safely disposed	1	1	1	0	Vaginal	Not premature	Not weaned early	No	Breastmilk now	Normal	None	No diarrheoa last month	None
Non-cryptosporidiosis case	Serbo	(9,12]	Male	Wet (Aug-Oct)	1-7y	mother	4	3-6	4-5	2+ per room	0	0	0	0	0	0	0	0	0	0	unimproved facility	unimproved	private tap	untreated	Unsafely disposed	1	1	1	0	Vaginal	Not premature	Not weaned early	No	Breastmilk now	Normal	None	No diarrheoa last month	None
Control	Serbo	[0,3]	Female	Dry (Feb-Apr y1)	1-7y	mother	5	3-6	4-5	<2 per room	0	0	0	0	0	0	0	0	0	0	unimproved facility	unimproved	private tap	untreated	Unsafely disposed	1	1	1	0	Vaginal	Not premature	Not weaned early	No	Breastmilk now	Normal	None	No diarrheoa last month	None
Non-cryptosporidiosis case	Serbo	(6,9]	Male	Wet (May-Jul y2)	1-7y	mother	2	3-6	6+	<2 per room	1	0	0	0	0	0	0	1	1	1	improved but shared	unimproved	Unimproved/borehole/p.spring	untreated	Unsafely disposed	0	1	1	0	Vaginal	Not premature	Not weaned early	No	Breastmilk now	Normal	None	No diarrheoa last month	1+ times
Non-cryptosporidiosis case	Serbo	(9,12]	Female	Wet (May-Jul y1)	1-7y	mother	1	0-2	4-5	2+ per room	1	0	0	0	0	0	0	1	1	1	improved	improved	public tap	untreated	safely disposed	1	0	1	0	Vaginal	Not premature	Not weaned early	No	Breastmilk now	Normal	None	No diarrheoa last month	None
Control	Jimma	(9,12]	Male	Wet (May-Jul y2)	8y+	mother	5	7of7	4-5	<2 per room	0	0	0	0	0	0	0	0	0	0	improved	improved	private tap	untreated	safely disposed	1	0	1	0	Vaginal	Not premature	Weaned early	Yes	No breastmilk now	Normal	None	No diarrheoa last month	None
Non-cryptosporidiosis case	Serbo	(21,24]	Male	Dry (Nov-Jan)	8y+	mother	5	3-6	4-5	2+ per room	0	0	0	1	0	1	0	1	1	2	improved but shared	unimproved	public tap	untreated	Unsafely disposed	1	1	1	0	Vaginal	Not premature	Not weaned early	No	Breastmilk now	Normal	None	No diarrheoa last month	None
Non-cryptosporidiosis case	Jimma	(3,6]	Female	Dry (Feb-Apr y1)	1-7y	mother	3	3-6	4-5	2+ per room	0	0	0	0	0	0	0	0	0	0	unimproved facility	unimproved	public tap	untreated	Unsafely disposed	1	1	1	0	Caesarean	Premature	Not weaned early	No	Breastmilk now	MAM	None	No diarrheoa last month	1+ times
Non-cryptosporidiosis case	Jimma	(3,6]	Female	Wet (May-Jul y1)	8y+	other	3	3-6	6+	2+ per room	0	0	0	0	1	0	0	1	0	1	improved	improved	public tap	untreated	Unsafely disposed	1	0	1	0	Caesarean	Not premature	Not weaned early	No	Breastmilk now	Normal	None	No diarrheoa last month	None
Non-cryptosporidiosis case	Jimma	(6,9]	Male	Dry (Feb-Apr y2)	8y+	mother	2	3-6	4-5	2+ per room	0	0	0	0	0	0	0	0	0	0	unimproved facility	unimproved	private tap	untreated	safely disposed	1	1	1	1	Vaginal	Not premature	Not weaned early	No	Breastmilk now	Normal	None	No diarrheoa last month	None
Non-cryptosporidiosis case	Serbo	(12,15]	Female	Wet (Aug-Oct)	0y	mother	3	3-6	6+	2+ per room	1	0	0	1	0	1	0	1	1	3	improved	improved	Unimproved/borehole/p.spring	treated	safely disposed	1	0	1	0	Vaginal	Not premature	Weaned early	Yes	Breastmilk now	Normal	None	No diarrheoa last month	None
Non-cryptosporidiosis case	Serbo	(3,6]	Male	Dry (Feb-Apr y1)	0y	mother	2	3-6	6+	2+ per room	1	0	0	0	0	1	0	1	1	2	improved	improved	public tap	untreated	safely disposed	1	0	0	0	Vaginal	Not premature	Not weaned early	No	Breastmilk now	Normal	None	No diarrheoa last month	1+ times
Non-cryptosporidiosis case	Jimma	(9,12]	Male	Dry (Feb-Apr y2)	8y+	mother	5	3-6	6+	2+ per room	0	0	0	0	1	0	0	1	0	1	improved but shared	unimproved	Unimproved/borehole/p.spring	treated	Unsafely disposed	1	1	1	0	Vaginal	Not premature	Not weaned early	No	Breastmilk now	Normal	None	No diarrheoa last month	None
Control	Serbo	(6,9]	Female	Dry (Nov-Jan)	1-7y	mother	3	3-6	2-3	2+ per room	1	0	0	1	0	1	0	1	1	3	improved but shared	unimproved	Unimproved/borehole/p.spring	untreated	Unsafely disposed	1	1	1	0	Vaginal	Not premature	Not weaned early	No	Breastmilk now	Normal	1+ times	No diarrheoa last month	1+ times
Control	Jimma	(18,21]	Male	Wet (Aug-Oct)	1-7y	mother	1	0-2	4-5	2+ per room	0	0	0	0	0	0	0	0	0	0	unimproved facility	unimproved	private tap	untreated	safely disposed	1	1	0	0	Vaginal	Not premature	Not weaned early	No	Breastmilk now	Normal	None	No diarrheoa last month	None
Control	Serbo	(9,12]	Male	Dry (Feb-Apr y2)	8y+	mother	3	3-6	2-3	<2 per room	1	1	1	1	0	1	0	1	1	5	unimproved facility	unimproved	Unimproved/borehole/p.spring	untreated	safely disposed	1	1	1	0	Vaginal	Not premature	Not weaned early	No	Breastmilk now	Normal	None	No diarrheoa last month	None
Cryptosporidiosis case	Jimma	(6,9]	Female	Dry (Nov-Jan)	0y	mother	1	0-2	6+	2+ per room	0	0	0	0	0	0	0	0	0	0	unimproved facility	unimproved	public tap	untreated	Unsafely disposed	1	1	1	0	Vaginal	Not premature	Weaned early	Yes	Breastmilk now	MAM	None	Diarrhoea last month	1+ times
Non-cryptosporidiosis case	Serbo	(9,12]	Male	Dry (Nov-Jan)	0y	mother	1	0-2	6+	2+ per room	1	0	0	0	0	0	0	1	1	1	unimproved facility	unimproved	Unimproved/borehole/p.spring	treated	safely disposed	1	1	0	0	Vaginal	Not premature	Not weaned early	No	Breastmilk now	Normal	None	No diarrheoa last month	None
Control	Serbo	(6,9]	Female	Dry (Nov-Jan)	1-7y	mother	3	3-6	6+	2+ per room	1	0	0	0	0	0	0	1	1	1	unimproved facility	unimproved	Unimproved/borehole/p.spring	treated	Unsafely disposed	1	0	1	0	Vaginal	Not premature	Not weaned early	No	Breastmilk now	Normal	None	No diarrheoa last month	None
Control	Serbo	(6,9]	Male	Dry (Nov-Jan)	0y	mother	4	3-6	4-5	2+ per room	0	0	0	0	0	0	0	0	0	0	improved but shared	unimproved	public tap	untreated	Unsafely disposed	1	1	1	0	Vaginal	Not premature	Not weaned early	No	Breastmilk now	Normal	None	No diarrheoa last month	None
Control	Jimma	[0,3]	Female	Dry (Feb-Apr y2)	8y+	mother	5	3-6	4-5	2+ per room	0	0	0	0	0	0	0	0	0	0	unimproved facility	unimproved	private tap	untreated	Unsafely disposed	1	1	1	0	Vaginal	Not premature	Not weaned early	No	Breastmilk now	NA	None	No diarrheoa last month	1+ times
Control	Jimma	(12,15]	Male	Dry (Nov-Jan)	1-7y	mother	4	3-6	4-5	2+ per room	0	0	0	0	0	0	0	0	0	0	unimproved facility	unimproved	private tap	untreated	safely disposed	1	1	1	0	Vaginal	Not premature	Weaned early	Yes	Breastmilk now	Normal	None	No diarrheoa last month	None
Cryptosporidiosis case	Jimma	(3,6]	Male	Dry (Feb-Apr y2)	0y	mother	2	3-6	4-5	2+ per room	0	0	0	0	0	0	0	0	0	0	improved	improved	private tap	untreated	safely disposed	1	0	0	1	Vaginal	Not premature	Not weaned early	No	Breastmilk now	Normal	None	Diarrhoea last month	1+ times
Control	Serbo	(21,24]	Male	Dry (Feb-Apr y2)	0y	mother	2	3-6	6+	2+ per room	1	1	0	1	0	1	0	1	1	4	unimproved facility	unimproved	Unimproved/borehole/p.spring	untreated	safely disposed	1	1	1	0	Vaginal	Not premature	Weaned early	Yes	Breastmilk now	Normal	None	No diarrheoa last month	None
Non-cryptosporidiosis case	Jimma	[0,3]	Female	Dry (Feb-Apr y1)	8y+	mother	4	3-6	2-3	2+ per room	0	0	0	0	0	0	0	0	0	0	unimproved facility	unimproved	private tap	untreated	Unsafely disposed	1	1	1	0	Vaginal	Not premature	Not weaned early	No	Breastmilk now	Normal	None	No diarrheoa last month	None
Non-cryptosporidiosis case	Jimma	(6,9]	Female	Dry (Nov-Jan)	1-7y	mother	5	7of7	4-5	2+ per room	0	0	0	0	1	0	0	1	0	1	improved	improved	private tap	treated	safely disposed	1	1	0	0	Vaginal	Not premature	Not weaned early	No	Breastmilk now	Normal	None	No diarrheoa last month	1+ times
Control	Serbo	(6,9]	Male	Wet (May-Jul y2)	8y+	mother	3	3-6	6+	2+ per room	1	0	0	0	0	0	0	1	1	1	improved	improved	Unimproved/borehole/p.spring	untreated	Unsafely disposed	1	1	1	0	Vaginal	Not premature	Not weaned early	No	Breastmilk now	Normal	None	No diarrheoa last month	1+ times
Non-cryptosporidiosis case	Serbo	(3,6]	Male	Dry (Nov-Jan)	0y	mother	5	3-6	4-5	2+ per room	0	0	1	0	0	1	0	1	1	2	unimproved facility	unimproved	public tap	NA	Unsafely disposed	1	1	0	0	Vaginal	Not premature	Not weaned early	No	Breastmilk now	Normal	None	No diarrheoa last month	None
Control	Jimma	(6,9]	Female	Dry (Nov-Jan)	8y+	mother	4	3-6	4-5	2+ per room	0	0	0	0	1	1	0	1	0	2	unimproved facility	unimproved	private tap	untreated	Unsafely disposed	1	1	0	0	Vaginal	Not premature	Not weaned early	No	Breastmilk now	Normal	None	No diarrheoa last month	None
Control	Jimma	(6,9]	Female	Dry (Nov-Jan)	8y+	mother	3	3-6	4-5	2+ per room	0	0	0	0	0	0	0	0	0	0	unimproved facility	unimproved	private tap	untreated	Unsafely disposed	1	1	0	0	Caesarean	Not premature	Weaned early	Yes	Breastmilk now	Normal	None	No diarrheoa last month	None
Control	Jimma	(6,9]	Female	Dry (Nov-Jan)	8y+	mother	5	7of7	6+	2+ per room	0	0	0	0	0	1	1	1	0	2	unimproved facility	unimproved	private tap	untreated	Unsafely disposed	1	0	1	0	Vaginal	Not premature	Weaned early	Yes	Breastmilk now	Normal	None	No diarrheoa last month	None
Non-cryptosporidiosis case	Serbo	(6,9]	Female	Wet (Aug-Oct)	1-7y	mother	1	0-2	6+	2+ per room	1	1	1	1	0	1	0	1	1	5	unimproved facility	unimproved	Unimproved/borehole/p.spring	untreated	Unsafely disposed	1	1	1	0	Vaginal	Not premature	Not weaned early	No	Breastmilk now	Normal	None	No diarrheoa last month	None
Control	Jimma	(6,9]	Female	Dry (Nov-Jan)	1-7y	mother	4	3-6	4-5	2+ per room	0	0	0	0	0	1	0	1	0	1	unimproved facility	unimproved	private tap	untreated	safely disposed	1	1	1	0	Vaginal	Not premature	Not weaned early	No	Breastmilk now	Normal	None	No diarrheoa last month	None
Non-cryptosporidiosis case	Serbo	(3,6]	Male	Dry (Feb-Apr y1)	0y	mother	1	0-2	4-5	2+ per room	1	0	0	0	0	0	0	1	1	1	unimproved facility	unimproved	Unimproved/borehole/p.spring	untreated	Unsafely disposed	1	1	0	0	Vaginal	Not premature	Weaned early	Yes	No breastmilk now	Normal	None	No diarrheoa last month	None
Control	Jimma	(6,9]	Female	Wet (May-Jul y1)	8y+	mother	4	3-6	4-5	2+ per room	0	0	0	0	0	0	0	0	0	0	unimproved facility	unimproved	private tap	untreated	safely disposed	1	0	0	0	Vaginal	Not premature	Not weaned early	No	Breastmilk now	Normal	None	No diarrheoa last month	None
Non-cryptosporidiosis case	Serbo	(6,9]	Male	Wet (May-Jul y1)	0y	mother	2	3-6	2-3	2+ per room	1	0	0	0	0	1	0	1	1	2	unimproved facility	unimproved	Unimproved/borehole/p.spring	untreated	Unsafely disposed	1	0	0	0	Vaginal	Premature	Not weaned early	No	Breastmilk now	Normal	1+ times	Diarrhoea last month	None
Non-cryptosporidiosis case	Serbo	(15,18]	Male	Wet (May-Jul y1)	8y+	other	5	3-6	6+	2+ per room	0	0	0	0	0	0	0	0	0	0	improved	improved	private tap	treated	Unsafely disposed	1	0	1	0	Vaginal	Not premature	Not weaned early	No	Breastmilk now	Normal	None	Diarrhoea last month	1+ times
Control	Serbo	[0,3]	Male	Wet (Aug-Oct)	0y	mother	2	3-6	6+	2+ per room	1	0	0	1	0	0	0	1	1	2	unimproved facility	unimproved	Unimproved/borehole/p.spring	untreated	Unsafely disposed	1	0	0	0	Vaginal	Not premature	Not weaned early	No	Breastmilk now	Normal	None	No diarrheoa last month	None
Non-cryptosporidiosis case	Jimma	(3,6]	Female	Wet (Aug-Oct)	8y+	mother	5	7of7	6+	2+ per room	0	0	0	0	0	0	0	0	0	0	improved but shared	unimproved	private tap	treated	safely disposed	1	1	1	0	Vaginal	Premature	Weaned early	Yes	Breastmilk now	Normal	None	No diarrheoa last month	1+ times
Control	Serbo	(6,9]	Female	Wet (May-Jul y2)	1-7y	mother	3	3-6	4-5	2+ per room	0	0	0	0	0	0	0	0	0	0	unimproved facility	unimproved	NA	untreated	Unsafely disposed	1	1	1	0	Vaginal	Premature	Weaned early	Yes	Breastmilk now	Normal	1+ times	No diarrheoa last month	None
Non-cryptosporidiosis case	Serbo	(15,18]	Male	Dry (Feb-Apr y2)	8y+	mother	4	3-6	6+	2+ per room	1	0	1	0	1	0	0	1	1	3	improved but shared	unimproved	Unimproved/borehole/p.spring	untreated	Unsafely disposed	0	1	0	0	Vaginal	Not premature	Not weaned early	No	Breastmilk now	Normal	None	No diarrheoa last month	1+ times
Non-cryptosporidiosis case	Serbo	(12,15]	Female	Wet (May-Jul y2)	1-7y	mother	2	3-6	4-5	2+ per room	0	0	0	0	0	0	0	0	0	0	unimproved facility	unimproved	public tap	untreated	safely disposed	1	0	0	0	Vaginal	Not premature	Not weaned early	No	Breastmilk now	Normal	None	No diarrheoa last month	None
Non-cryptosporidiosis case	Jimma	(6,9]	Female	Dry (Nov-Jan)	0y	mother	1	0-2	2-3	2+ per room	0	0	0	0	0	0	0	0	0	0	unimproved facility	unimproved	private tap	untreated	Unsafely disposed	1	1	1	0	Vaginal	Not premature	Weaned early	Yes	Breastmilk now	Normal	None	Diarrhoea last month	1+ times
Non-cryptosporidiosis case	Jimma	(3,6]	Male	Dry (Feb-Apr y1)	NA	mother	4	3-6	4-5	2+ per room	0	0	0	0	0	0	0	0	0	0	improved	improved	private tap	untreated	Unsafely disposed	1	0	1	1	Caesarean	Premature	Weaned early	Yes	Breastmilk now	Normal	None	No diarrheoa last month	None
Cryptosporidiosis case	Jimma	(15,18]	Male	Dry (Nov-Jan)	0y	mother	2	3-6	4-5	2+ per room	0	0	0	0	0	0	0	0	0	0	improved	improved	public tap	untreated	Unsafely disposed	1	1	0	0	Vaginal	Not premature	Weaned early	Yes	Breastmilk now	Normal	None	Diarrhoea last month	1+ times
Control	Serbo	(21,24]	Female	Wet (May-Jul y1)	1-7y	mother	1	0-2	4-5	<2 per room	1	1	0	0	0	0	0	1	1	2	unimproved facility	unimproved	Unimproved/borehole/p.spring	untreated	Unsafely disposed	1	0	1	0	Vaginal	Not premature	Weaned early	Yes	No breastmilk now	Normal	None	No diarrheoa last month	None
Non-cryptosporidiosis case	Serbo	(9,12]	Male	Dry (Feb-Apr y1)	0y	mother	1	0-2	4-5	2+ per room	0	0	0	0	0	0	0	0	0	0	unimproved facility	unimproved	public tap	untreated	Unsafely disposed	1	1	0	0	Vaginal	Not premature	Not weaned early	No	Breastmilk now	Normal	None	NA	None
Control	Serbo	[0,3]	Female	Wet (Aug-Oct)	1-7y	mother	1	0-2	2-3	2+ per room	1	1	1	1	0	1	0	1	1	5	unimproved facility	unimproved	Unimproved/borehole/p.spring	untreated	Unsafely disposed	1	1	1	0	Vaginal	Not premature	Not weaned early	No	Breastmilk now	Normal	None	No diarrheoa last month	None
Control	Jimma	(6,9]	Female	Dry (Nov-Jan)	1-7y	mother	2	3-6	2-3	2+ per room	0	0	0	0	0	0	0	0	0	0	improved but shared	unimproved	private tap	untreated	Unsafely disposed	0	1	1	0	Vaginal	Not premature	Not weaned early	No	Breastmilk now	Normal	None	No diarrheoa last month	1+ times
Control	Serbo	(6,9]	Male	Dry (Nov-Jan)	8y+	mother	5	3-6	6+	2+ per room	0	0	0	0	0	0	0	0	0	0	unimproved facility	unimproved	private tap	untreated	Unsafely disposed	1	0	1	0	Vaginal	Not premature	Not weaned early	No	Breastmilk now	Normal	None	No diarrheoa last month	None
Control	Jimma	(18,21]	Female	Dry (Nov-Jan)	1-7y	mother	4	3-6	4-5	2+ per room	0	0	0	0	0	0	0	0	0	0	unimproved facility	unimproved	private tap	untreated	safely disposed	1	1	1	0	Caesarean	Not premature	Weaned early	Yes	Breastmilk now	Normal	None	Diarrhoea last month	1+ times
Non-cryptosporidiosis case	Serbo	(12,15]	Female	Wet (Aug-Oct)	8y+	mother	2	3-6	2-3	2+ per room	0	0	0	0	0	0	0	0	0	0	unimproved facility	unimproved	private tap	untreated	Unsafely disposed	1	0	1	0	Vaginal	Not premature	Not weaned early	No	Breastmilk now	Normal	None	Diarrhoea last month	1+ times
Control	Serbo	(9,12]	Male	Wet (May-Jul y1)	0y	mother	1	0-2	6+	2+ per room	0	0	0	0	0	0	0	0	0	0	unimproved facility	unimproved	Unimproved/borehole/p.spring	untreated	Unsafely disposed	1	0	1	0	Vaginal	Not premature	Not weaned early	No	Breastmilk now	Normal	None	Diarrhoea last month	None
Control	Jimma	[0,3]	Male	Wet (May-Jul y1)	8y+	mother	4	3-6	4-5	2+ per room	0	0	0	0	1	0	0	1	0	1	unimproved facility	unimproved	private tap	untreated	Unsafely disposed	1	1	0	0	Vaginal	Not premature	Not weaned early	No	Breastmilk now	Normal	None	No diarrheoa last month	None
Control	Serbo	(15,18]	Male	Dry (Nov-Jan)	8y+	mother	4	3-6	4-5	2+ per room	0	0	0	0	0	0	0	0	0	0	unimproved facility	unimproved	Unimproved/borehole/p.spring	untreated	safely disposed	1	1	1	0	Vaginal	Not premature	Weaned early	Yes	Breastmilk now	Normal	None	No diarrheoa last month	None
Control	Serbo	[0,3]	Male	Dry (Feb-Apr y1)	1-7y	mother	2	3-6	6+	2+ per room	1	0	0	1	0	1	0	1	1	3	unimproved facility	unimproved	Unimproved/borehole/p.spring	untreated	Unsafely disposed	1	1	1	0	Vaginal	Not premature	Not weaned early	No	Breastmilk now	Normal	None	No diarrheoa last month	None
Non-cryptosporidiosis case	Serbo	[0,3]	Male	Dry (Feb-Apr y2)	8y+	mother	5	3-6	4-5	2+ per room	0	0	0	0	0	0	0	0	0	0	improved but shared	unimproved	private tap	untreated	Unsafely disposed	1	1	1	0	Vaginal	Not premature	Not weaned early	No	Breastmilk now	Normal	None	No diarrheoa last month	1+ times
Non-cryptosporidiosis case	Serbo	(6,9]	Female	Dry (Feb-Apr y1)	1-7y	mother	1	0-2	6+	2+ per room	0	0	0	0	0	1	0	1	0	1	unimproved facility	unimproved	Unimproved/borehole/p.spring	untreated	Unsafely disposed	1	1	1	0	Vaginal	Not premature	Not weaned early	No	Breastmilk now	Normal	None	No diarrheoa last month	None
Non-cryptosporidiosis case	Jimma	(12,15]	Male	Dry (Feb-Apr y1)	8y+	mother	1	0-2	4-5	<2 per room	0	0	0	0	0	0	0	0	0	0	unimproved facility	unimproved	Unimproved/borehole/p.spring	untreated	Unsafely disposed	1	1	0	0	Vaginal	Premature	Not weaned early	No	Breastmilk now	Normal	None	Diarrhoea last month	1+ times
Control	Serbo	(15,18]	Male	Dry (Feb-Apr y1)	0y	mother	3	3-6	6+	2+ per room	1	1	0	0	0	1	0	1	1	3	unimproved facility	unimproved	Unimproved/borehole/p.spring	untreated	Unsafely disposed	1	1	0	0	Vaginal	Not premature	Weaned early	Yes	Breastmilk now	Normal	None	No diarrheoa last month	None
Control	Serbo	(6,9]	Male	Dry (Nov-Jan)	1-7y	mother	2	3-6	4-5	2+ per room	1	1	0	1	0	1	0	1	1	4	unimproved facility	unimproved	Unimproved/borehole/p.spring	untreated	Unsafely disposed	1	1	1	0	Vaginal	Not premature	Weaned early	Yes	Breastmilk now	Normal	None	No diarrheoa last month	None
Control	Jimma	(12,15]	Female	Dry (Feb-Apr y2)	1-7y	mother	4	3-6	4-5	2+ per room	0	0	0	0	0	1	0	1	0	1	unimproved facility	unimproved	private tap	untreated	safely disposed	1	0	1	0	Vaginal	Not premature	Weaned early	Yes	Breastmilk now	Normal	None	No diarrheoa last month	None
Cryptosporidiosis case	Jimma	(15,18]	Female	Dry (Feb-Apr y1)	8y+	other	4	3-6	4-5	2+ per room	0	0	0	0	0	0	0	0	0	0	improved	improved	private tap	untreated	safely disposed	1	1	1	0	Vaginal	Not premature	Not weaned early	No	No breastmilk now	Normal	1+ times	No diarrheoa last month	1+ times
Control	Serbo	(9,12]	Female	Wet (May-Jul y1)	0y	mother	2	3-6	6+	2+ per room	1	1	0	0	0	0	0	1	1	2	unimproved facility	unimproved	Unimproved/borehole/p.spring	untreated	Unsafely disposed	1	1	1	0	Vaginal	Not premature	Not weaned early	No	Breastmilk now	Normal	None	No diarrheoa last month	None
Non-cryptosporidiosis case	Serbo	(3,6]	Male	Dry (Feb-Apr y2)	1-7y	mother	4	3-6	2-3	2+ per room	1	0	0	0	0	1	0	1	1	2	improved but shared	unimproved	Unimproved/borehole/p.spring	untreated	Unsafely disposed	1	1	0	0	Vaginal	Not premature	Weaned early	Yes	Breastmilk now	Normal	None	No diarrheoa last month	1+ times
Cryptosporidiosis case	Serbo	(15,18]	Female	Dry (Feb-Apr y1)	8y+	mother	2	3-6	4-5	<2 per room	0	0	0	0	0	0	0	0	0	0	unimproved facility	unimproved	public tap	untreated	Unsafely disposed	1	1	0	0	Vaginal	Not premature	Weaned early	Yes	Breastmilk now	Normal	None	No diarrheoa last month	None
Control	Jimma	(6,9]	Female	Dry (Feb-Apr y1)	8y+	mother	3	3-6	4-5	2+ per room	0	0	0	0	0	0	0	0	0	0	unimproved facility	unimproved	private tap	untreated	Unsafely disposed	0	1	0	0	Vaginal	Not premature	Weaned early	Yes	Breastmilk now	Normal	None	No diarrheoa last month	None
Control	Jimma	(15,18]	Male	Dry (Feb-Apr y2)	8y+	mother	4	3-6	4-5	2+ per room	0	0	0	0	0	0	0	0	0	0	unimproved facility	unimproved	private tap	untreated	safely disposed	1	0	1	0	Vaginal	Not premature	Weaned early	Yes	Breastmilk now	Normal	None	No diarrheoa last month	None
Non-cryptosporidiosis case	Jimma	(15,18]	Female	Dry (Feb-Apr y1)	8y+	mother	4	3-6	4-5	2+ per room	0	0	0	0	0	0	0	0	0	0	improved	improved	public tap	untreated	safely disposed	1	1	0	0	Vaginal	Not premature	Not weaned early	No	Breastmilk now	Normal	None	No diarrheoa last month	None
Control	Serbo	(15,18]	Female	Dry (Nov-Jan)	0y	mother	2	3-6	4-5	2+ per room	1	0	0	1	0	0	0	1	1	2	unimproved facility	unimproved	Unimproved/borehole/p.spring	untreated	Unsafely disposed	1	1	1	1	Vaginal	Not premature	Weaned early	Yes	Breastmilk now	Normal	None	No diarrheoa last month	None
Non-cryptosporidiosis case	Serbo	(15,18]	Male	Wet (Aug-Oct)	1-7y	mother	1	0-2	6+	2+ per room	1	0	1	1	0	1	0	1	1	4	unimproved facility	unimproved	Unimproved/borehole/p.spring	untreated	safely disposed	1	1	1	0	Vaginal	Not premature	Weaned early	Yes	Breastmilk now	Normal	None	No diarrheoa last month	None
Non-cryptosporidiosis case	Serbo	(9,12]	Female	Wet (Aug-Oct)	1-7y	mother	3	3-6	6+	2+ per room	0	0	0	0	0	0	0	0	0	0	unimproved facility	unimproved	Unimproved/borehole/p.spring	untreated	Unsafely disposed	1	1	1	0	Vaginal	Not premature	Not weaned early	No	Breastmilk now	Normal	None	No diarrheoa last month	None
Control	Jimma	(6,9]	Male	Dry (Feb-Apr y2)	0y	mother	2	3-6	4-5	2+ per room	0	0	0	0	0	0	0	0	0	0	unimproved facility	unimproved	private tap	untreated	Unsafely disposed	1	0	1	0	Vaginal	Not premature	Not weaned early	No	Breastmilk now	Normal	None	Diarrhoea last month	1+ times
Non-cryptosporidiosis case	Serbo	(6,9]	Male	Dry (Feb-Apr y1)	1-7y	mother	2	3-6	4-5	2+ per room	0	0	0	0	0	0	0	0	0	0	improved	improved	private tap	untreated	safely disposed	1	1	1	0	Vaginal	Not premature	Not weaned early	No	Breastmilk now	MAM	None	No diarrheoa last month	None
Control	Jimma	[0,3]	Female	Dry (Nov-Jan)	1-7y	mother	3	3-6	4-5	2+ per room	0	0	0	0	0	0	1	1	0	1	unimproved facility	unimproved	private tap	untreated	Unsafely disposed	1	0	1	0	Vaginal	Not premature	Not weaned early	No	Breastmilk now	Normal	None	No diarrheoa last month	None
Control	Jimma	[0,3]	Female	Wet (May-Jul y2)	1-7y	mother	2	3-6	6+	2+ per room	0	0	0	0	1	0	0	1	0	1	unimproved facility	unimproved	private tap	untreated	Unsafely disposed	1	1	0	0	Caesarean	Not premature	Not weaned early	No	Breastmilk now	Normal	None	No diarrheoa last month	None
Control	Jimma	(6,9]	Female	Dry (Feb-Apr y2)	8y+	mother	4	3-6	4-5	2+ per room	0	0	0	0	0	0	0	0	0	0	unimproved facility	unimproved	private tap	untreated	safely disposed	1	1	1	0	Vaginal	Not premature	Not weaned early	No	Breastmilk now	Normal	None	No diarrheoa last month	None
Non-cryptosporidiosis case	Serbo	(9,12]	Male	Dry (Nov-Jan)	1-7y	mother	1	0-2	4-5	2+ per room	1	1	0	0	0	1	0	1	1	3	unimproved facility	unimproved	Unimproved/borehole/p.spring	untreated	safely disposed	1	0	1	0	Vaginal	Not premature	Weaned early	Yes	Breastmilk now	Normal	None	No diarrheoa last month	None
Control	Jimma	(12,15]	Male	Wet (Aug-Oct)	8y+	mother	4	3-6	2-3	2+ per room	0	0	0	0	0	0	0	0	0	0	unimproved facility	unimproved	public tap	untreated	safely disposed	1	1	1	0	Vaginal	Not premature	Not weaned early	No	Breastmilk now	Normal	None	Diarrhoea last month	1+ times
Control	Jimma	(6,9]	Female	Wet (Aug-Oct)	0y	mother	4	3-6	4-5	2+ per room	0	0	0	0	0	0	0	0	0	0	unimproved facility	unimproved	public tap	untreated	safely disposed	0	1	1	0	Caesarean	Not premature	Not weaned early	No	Breastmilk now	Normal	1+ times	Diarrhoea last month	None
Control	Jimma	(6,9]	Female	Wet (May-Jul y2)	8y+	mother	5	3-6	6+	2+ per room	0	0	0	0	1	0	0	1	0	1	improved	improved	private tap	untreated	safely disposed	1	1	0	0	Vaginal	Not premature	Not weaned early	No	Breastmilk now	Normal	None	No diarrheoa last month	None
Non-cryptosporidiosis case	Jimma	(18,21]	Female	Wet (Aug-Oct)	1-7y	mother	2	3-6	2-3	2+ per room	0	0	0	0	0	0	0	0	0	0	improved but shared	unimproved	private tap	untreated	safely disposed	1	1	0	0	Vaginal	Premature	Weaned early	Yes	Breastmilk now	Normal	None	No diarrheoa last month	1+ times
Control	Serbo	(6,9]	Female	Wet (May-Jul y1)	1-7y	mother	3	3-6	4-5	2+ per room	0	0	0	0	0	0	0	0	0	0	improved	improved	private tap	untreated	Unsafely disposed	1	1	1	0	Vaginal	Not premature	Not weaned early	No	Breastmilk now	Normal	None	No diarrheoa last month	None
Non-cryptosporidiosis case	Serbo	(6,9]	Male	Wet (Aug-Oct)	0y	mother	3	3-6	6+	2+ per room	1	0	0	0	0	1	0	1	1	2	unimproved facility	unimproved	Unimproved/borehole/p.spring	untreated	Unsafely disposed	1	1	0	0	Vaginal	Not premature	Not weaned early	No	Breastmilk now	Normal	None	No diarrheoa last month	None
Control	Jimma	(12,15]	Male	Wet (Aug-Oct)	8y+	mother	3	3-6	4-5	2+ per room	0	0	0	0	0	0	0	0	0	0	unimproved facility	unimproved	private tap	untreated	safely disposed	1	0	0	0	Vaginal	Not premature	Not weaned early	No	Breastmilk now	Normal	None	No diarrheoa last month	None
Control	Jimma	(6,9]	Male	Dry (Feb-Apr y1)	8y+	mother	4	3-6	2-3	2+ per room	0	0	0	0	0	0	0	0	0	0	unimproved facility	unimproved	private tap	untreated	Unsafely disposed	1	1	0	0	Vaginal	Not premature	Not weaned early	No	Breastmilk now	Normal	None	No diarrheoa last month	None
Control	Jimma	[0,3]	Female	Wet (May-Jul y1)	8y+	mother	4	3-6	4-5	2+ per room	0	0	0	0	0	0	0	0	0	0	unimproved facility	unimproved	private tap	untreated	Unsafely disposed	1	1	0	0	Vaginal	Not premature	Not weaned early	No	Breastmilk now	Normal	None	No diarrheoa last month	None
Non-cryptosporidiosis case	Jimma	(3,6]	Male	Dry (Nov-Jan)	1-7y	mother	4	3-6	4-5	2+ per room	0	0	0	0	0	0	0	0	0	0	unimproved facility	unimproved	private tap	untreated	Unsafely disposed	1	1	1	0	Vaginal	Not premature	Weaned early	Yes	No breastmilk now	Normal	None	No diarrheoa last month	None
Control	Serbo	(9,12]	Male	Wet (May-Jul y1)	0y	mother	2	3-6	2-3	2+ per room	1	0	0	0	0	1	0	1	1	2	unimproved facility	unimproved	Unimproved/borehole/p.spring	untreated	Unsafely disposed	1	1	1	0	Vaginal	Not premature	Weaned early	Yes	Breastmilk now	Normal	None	No diarrheoa last month	None
Control	Serbo	(21,24]	Female	Wet (May-Jul y2)	8y+	mother	4	3-6	6+	2+ per room	1	0	0	1	0	1	0	1	1	3	unimproved facility	unimproved	Unimproved/borehole/p.spring	untreated	safely disposed	1	1	1	0	Vaginal	Not premature	Not weaned early	No	Breastmilk now	Normal	None	No diarrheoa last month	1+ times
Cryptosporidiosis case	Jimma	(12,15]	Male	Wet (May-Jul y1)	8y+	mother	1	0-2	2-3	<2 per room	0	0	0	0	0	0	0	0	0	0	improved	improved	private tap	untreated	safely disposed	1	1	0	0	Vaginal	Not premature	Not weaned early	No	Breastmilk now	Normal	None	Diarrhoea last month	None
Control	Serbo	(6,9]	Male	Wet (May-Jul y2)	8y+	mother	3	3-6	2-3	2+ per room	0	0	0	0	0	0	0	0	0	0	improved but shared	unimproved	Unimproved/borehole/p.spring	untreated	Unsafely disposed	1	1	0	0	Vaginal	Not premature	Not weaned early	No	Breastmilk now	Normal	None	No diarrheoa last month	1+ times
Non-cryptosporidiosis case	Jimma	(9,12]	Male	Wet (Aug-Oct)	1-7y	mother	5	7of7	6+	2+ per room	0	0	0	0	0	0	0	0	0	0	improved	improved	private tap	untreated	safely disposed	1	1	0	0	Vaginal	Not premature	Weaned early	Yes	Breastmilk now	Normal	None	No diarrheoa last month	None
Control	Serbo	(6,9]	Female	Dry (Nov-Jan)	8y+	mother	4	3-6	2-3	2+ per room	0	0	0	0	0	0	0	0	0	0	unimproved facility	unimproved	private tap	untreated	Unsafely disposed	1	1	1	0	Vaginal	Not premature	Weaned early	Yes	Breastmilk now	Normal	None	No diarrheoa last month	None
Non-cryptosporidiosis case	Serbo	(6,9]	Male	Dry (Nov-Jan)	0y	mother	1	0-2	4-5	2+ per room	0	0	0	0	0	1	0	1	0	1	unimproved facility	unimproved	public tap	NA	Unsafely disposed	1	1	0	0	Vaginal	Not premature	Not weaned early	No	Breastmilk now	Normal	None	No diarrheoa last month	None
Control	Jimma	[0,3]	Male	Dry (Nov-Jan)	0y	mother	1	0-2	2-3	2+ per room	0	0	0	0	0	0	0	0	0	0	improved	improved	private tap	untreated	Unsafely disposed	1	1	0	0	Vaginal	Not premature	Not weaned early	No	Breastmilk now	Normal	None	No diarrheoa last month	None
Control	Serbo	(21,24]	Male	Dry (Nov-Jan)	0y	other	3	3-6	6+	2+ per room	1	1	0	0	0	1	0	1	1	3	unimproved facility	unimproved	public tap	untreated	safely disposed	1	1	0	0	Vaginal	Not premature	Not weaned early	No	No breastmilk now	Normal	NA	Diarrhoea last month	1+ times
Non-cryptosporidiosis case	Jimma	(12,15]	Male	Dry (Feb-Apr y2)	1-7y	mother	5	3-6	2-3	2+ per room	0	0	0	0	0	0	0	0	0	0	improved but shared	unimproved	private tap	untreated	Unsafely disposed	1	1	0	0	Vaginal	Not premature	Weaned early	Yes	Breastmilk now	Normal	None	No diarrheoa last month	None
Control	Serbo	(12,15]	Female	Wet (May-Jul y2)	1-7y	mother	4	3-6	6+	2+ per room	1	0	0	1	0	1	0	1	1	3	unimproved facility	unimproved	Unimproved/borehole/p.spring	untreated	Unsafely disposed	1	1	0	0	Vaginal	Not premature	Not weaned early	No	Breastmilk now	Normal	None	No diarrheoa last month	None
Cryptosporidiosis case	Jimma	(6,9]	Male	Dry (Feb-Apr y1)	1-7y	mother	3	3-6	4-5	2+ per room	0	0	0	0	0	0	0	0	0	0	unimproved facility	unimproved	public tap	untreated	Unsafely disposed	1	0	0	0	Vaginal	Not premature	Not weaned early	No	Breastmilk now	Normal	None	No diarrheoa last month	None
Control	Serbo	(3,6]	Male	Dry (Feb-Apr y2)	8y+	mother	5	7of7	4-5	2+ per room	0	0	0	0	0	0	0	0	0	0	improved but shared	unimproved	public tap	untreated	Unsafely disposed	1	1	1	0	Vaginal	Premature	Not weaned early	No	Breastmilk now	Normal	None	No diarrheoa last month	None
Control	Jimma	(15,18]	Male	Dry (Nov-Jan)	8y+	mother	4	3-6	2-3	2+ per room	0	0	0	0	0	0	0	0	0	0	unimproved facility	unimproved	private tap	untreated	safely disposed	1	1	1	0	Vaginal	Not premature	Not weaned early	No	Breastmilk now	Normal	None	No diarrheoa last month	None
Non-cryptosporidiosis case	Serbo	(3,6]	Male	Wet (Aug-Oct)	0y	mother	3	3-6	6+	2+ per room	1	0	0	1	0	1	0	1	1	3	unimproved facility	unimproved	Unimproved/borehole/p.spring	untreated	Unsafely disposed	1	1	0	0	Caesarean	Not premature	Not weaned early	No	Breastmilk now	Normal	None	No diarrheoa last month	None
Control	Jimma	[0,3]	Male	Dry (Feb-Apr y2)	8y+	mother	5	3-6	2-3	2+ per room	0	0	0	0	0	0	0	0	0	0	unimproved facility	unimproved	private tap	untreated	Unsafely disposed	1	0	1	0	Caesarean	Not premature	Not weaned early	No	Breastmilk now	Normal	None	No diarrheoa last month	1+ times
Control	Serbo	(6,9]	Male	Dry (Nov-Jan)	0y	mother	NA	NA	4-5	2+ per room	1	0	0	0	0	1	0	1	1	2	unimproved facility	unimproved	Unimproved/borehole/p.spring	untreated	Unsafely disposed	1	1	1	0	Vaginal	Not premature	Not weaned early	No	Breastmilk now	Normal	None	No diarrheoa last month	None
Non-cryptosporidiosis case	Jimma	(12,15]	Male	Wet (May-Jul y2)	8y+	mother	4	3-6	2-3	2+ per room	0	0	0	0	0	0	0	0	0	0	improved but shared	unimproved	private tap	untreated	Unsafely disposed	1	1	1	0	Vaginal	Not premature	Not weaned early	No	No breastmilk now	Normal	None	No diarrheoa last month	None
Control	Jimma	(3,6]	Female	Wet (May-Jul y1)	8y+	mother	5	7of7	6+	2+ per room	0	0	0	0	1	1	1	1	0	3	unimproved facility	unimproved	private tap	treated	Unsafely disposed	1	1	1	0	Vaginal	Not premature	Weaned early	Yes	Breastmilk now	Normal	None	No diarrheoa last month	1+ times
Control	Jimma	(18,21]	Female	Wet (Aug-Oct)	1-7y	mother	4	3-6	4-5	2+ per room	0	0	0	0	0	0	0	0	0	0	unimproved facility	unimproved	private tap	untreated	safely disposed	0	1	1	0	Vaginal	Not premature	Not weaned early	No	Breastmilk now	Normal	None	No diarrheoa last month	None
Control	Serbo	(18,21]	Female	Wet (Aug-Oct)	1-7y	mother	3	3-6	2-3	2+ per room	0	0	0	0	0	1	0	1	0	1	unimproved facility	unimproved	public tap	treated	Unsafely disposed	1	1	0	0	Vaginal	Not premature	Not weaned early	No	Breastmilk now	Normal	None	No diarrheoa last month	None
Control	Serbo	(6,9]	Male	Dry (Feb-Apr y2)	8y+	mother	3	3-6	4-5	2+ per room	0	0	0	0	0	0	0	0	0	0	improved but shared	unimproved	private tap	untreated	Unsafely disposed	1	1	0	0	Vaginal	Not premature	Not weaned early	No	Breastmilk now	Normal	None	Diarrhoea last month	1+ times
Non-cryptosporidiosis case	Serbo	(6,9]	Female	Dry (Nov-Jan)	1-7y	mother	4	3-6	6+	2+ per room	1	0	1	0	0	0	0	1	1	2	unimproved facility	unimproved	Unimproved/borehole/p.spring	untreated	Unsafely disposed	1	0	1	0	Vaginal	Not premature	Weaned early	Yes	Breastmilk now	Normal	1+ times	No diarrheoa last month	1+ times
Non-cryptosporidiosis case	Jimma	(6,9]	Male	Wet (May-Jul y1)	1-7y	mother	1	0-2	2-3	2+ per room	0	0	0	0	0	0	0	0	0	0	improved	improved	public tap	untreated	Unsafely disposed	1	1	0	0	Vaginal	Not premature	Weaned early	Yes	Breastmilk now	Normal	1+ times	Diarrhoea last month	1+ times
Control	Serbo	(6,9]	Male	Wet (May-Jul y2)	1-7y	mother	1	0-2	6+	2+ per room	1	0	0	0	0	1	0	1	1	2	unimproved facility	unimproved	NA	untreated	Unsafely disposed	1	1	1	1	Vaginal	Not premature	Weaned early	Yes	Breastmilk now	Normal	None	No diarrheoa last month	1+ times
Control	Serbo	(3,6]	Male	Dry (Feb-Apr y2)	1-7y	mother	2	3-6	6+	2+ per room	1	0	0	0	0	1	0	1	1	2	improved but shared	unimproved	Unimproved/borehole/p.spring	untreated	Unsafely disposed	1	1	1	0	Vaginal	Not premature	Not weaned early	No	Breastmilk now	Normal	None	No diarrheoa last month	1+ times
Control	Jimma	(21,24]	Male	Dry (Feb-Apr y1)	8y+	mother	4	3-6	2-3	2+ per room	0	0	0	0	0	0	0	0	0	0	unimproved facility	unimproved	private tap	untreated	safely disposed	1	1	0	0	Vaginal	Not premature	Not weaned early	No	Breastmilk now	Normal	None	Diarrhoea last month	1+ times
Non-cryptosporidiosis case	Jimma	(9,12]	Female	Wet (May-Jul y1)	8y+	mother	3	3-6	4-5	2+ per room	0	0	0	0	0	0	0	0	0	0	unimproved facility	unimproved	private tap	untreated	safely disposed	1	1	0	1	Caesarean	Not premature	Not weaned early	No	Breastmilk now	Normal	None	No diarrheoa last month	None
Cryptosporidiosis case	Jimma	(9,12]	Female	Wet (May-Jul y2)	1-7y	mother	5	3-6	2-3	2+ per room	0	0	0	0	1	1	0	1	0	2	improved but shared	unimproved	public tap	untreated	safely disposed	1	1	1	0	Vaginal	Not premature	Not weaned early	No	Breastmilk now	Normal	None	No diarrheoa last month	None
Non-cryptosporidiosis case	Jimma	(15,18]	Female	Dry (Nov-Jan)	0y	mother	1	0-2	4-5	2+ per room	1	0	1	1	0	1	0	1	1	4	unimproved facility	unimproved	Unimproved/borehole/p.spring	untreated	safely disposed	1	0	0	0	Vaginal	Not premature	Not weaned early	No	Breastmilk now	Normal	1+ times	No diarrheoa last month	1+ times
Control	Jimma	(9,12]	Male	Wet (May-Jul y2)	8y+	mother	1	0-2	2-3	2+ per room	0	0	0	0	0	1	0	1	0	1	improved but shared	unimproved	Unimproved/borehole/p.spring	untreated	Unsafely disposed	1	1	1	0	Vaginal	Not premature	Not weaned early	No	Breastmilk now	Normal	None	No diarrheoa last month	1+ times
Control	Serbo	(12,15]	Male	Wet (May-Jul y2)	1-7y	mother	2	3-6	6+	<2 per room	1	1	0	1	0	0	0	1	1	3	unimproved facility	unimproved	Unimproved/borehole/p.spring	untreated	safely disposed	1	1	1	0	Vaginal	Not premature	Not weaned early	No	Breastmilk now	Normal	None	No diarrheoa last month	None
Control	Jimma	[0,3]	Female	Dry (Nov-Jan)	0y	mother	1	0-2	6+	2+ per room	0	0	0	0	0	0	0	0	0	0	unimproved facility	unimproved	public tap	untreated	Unsafely disposed	0	1	1	0	Vaginal	Not premature	Not weaned early	No	Breastmilk now	Normal	None	No diarrheoa last month	None
Cryptosporidiosis case	Jimma	(15,18]	Female	Dry (Feb-Apr y1)	8y+	mother	3	3-6	4-5	2+ per room	0	0	0	0	0	0	0	0	0	0	improved	improved	private tap	untreated	safely disposed	1	1	1	0	Vaginal	Premature	Not weaned early	No	Breastmilk now	Normal	None	No diarrheoa last month	1+ times
Cryptosporidiosis case	Serbo	(6,9]	Male	Wet (May-Jul y1)	1-7y	mother	3	3-6	2-3	2+ per room	0	1	0	1	0	1	0	1	1	3	improved	improved	public tap	treated	Unsafely disposed	1	0	1	0	Vaginal	Not premature	Not weaned early	No	Breastmilk now	Normal	None	No diarrheoa last month	1+ times
Non-cryptosporidiosis case	Serbo	(3,6]	Female	Wet (Aug-Oct)	1-7y	mother	3	3-6	6+	2+ per room	1	0	1	1	0	0	0	1	1	3	unimproved facility	unimproved	Unimproved/borehole/p.spring	untreated	Unsafely disposed	1	1	1	0	Vaginal	Not premature	Weaned early	Yes	Breastmilk now	Normal	None	No diarrheoa last month	None
Control	Jimma	(12,15]	Male	Wet (May-Jul y2)	0y	mother	5	3-6	4-5	2+ per room	0	0	0	0	0	0	0	0	0	0	unimproved facility	unimproved	public tap	untreated	Unsafely disposed	1	1	0	1	Vaginal	Not premature	Weaned early	Yes	Breastmilk now	Normal	None	No diarrheoa last month	None
Non-cryptosporidiosis case	Serbo	(6,9]	Male	Wet (May-Jul y1)	0y	mother	3	3-6	6+	2+ per room	1	1	1	1	1	1	0	1	1	6	unimproved facility	unimproved	private tap	untreated	Unsafely disposed	1	1	1	0	Vaginal	Not premature	Not weaned early	No	Breastmilk now	Normal	None	No diarrheoa last month	None
Control	Jimma	(12,15]	Male	Dry (Nov-Jan)	1-7y	mother	3	3-6	4-5	2+ per room	0	0	0	0	0	1	0	1	0	1	unimproved facility	unimproved	private tap	untreated	safely disposed	1	1	1	0	Vaginal	Not premature	Weaned early	Yes	Breastmilk now	Normal	None	No diarrheoa last month	None
Control	Serbo	(6,9]	Male	Wet (Aug-Oct)	8y+	mother	4	3-6	2-3	2+ per room	1	0	0	0	0	1	0	1	1	2	unimproved facility	unimproved	Unimproved/borehole/p.spring	untreated	Unsafely disposed	1	0	1	0	Vaginal	Not premature	Not weaned early	No	Breastmilk now	Normal	None	Diarrhoea last month	1+ times
Non-cryptosporidiosis case	Serbo	(9,12]	Male	Wet (May-Jul y1)	0y	mother	1	0-2	6+	2+ per room	1	0	0	1	0	1	0	1	1	3	unimproved facility	unimproved	Unimproved/borehole/p.spring	untreated	Unsafely disposed	1	1	1	0	Vaginal	Not premature	Weaned early	Yes	Breastmilk now	Normal	None	Diarrhoea last month	None
Control	Serbo	(21,24]	Male	Wet (Aug-Oct)	8y+	mother	5	7of7	2-3	2+ per room	0	0	0	0	0	0	0	0	0	0	unimproved facility	unimproved	private tap	untreated	Unsafely disposed	1	1	1	0	Vaginal	Not premature	Not weaned early	No	No breastmilk now	Normal	None	No diarrheoa last month	None
Control	Jimma	(6,9]	Female	Dry (Nov-Jan)	1-7y	mother	2	3-6	4-5	2+ per room	0	0	0	0	0	0	0	0	0	0	unimproved facility	unimproved	private tap	untreated	Unsafely disposed	1	1	1	0	Vaginal	Not premature	Weaned early	Yes	Breastmilk now	Normal	None	No diarrheoa last month	None
Control	Jimma	(6,9]	Male	Wet (May-Jul y2)	0y	mother	1	0-2	4-5	2+ per room	0	0	0	0	1	1	0	1	0	2	improved	improved	public tap	untreated	Unsafely disposed	0	1	1	0	Caesarean	Not premature	Not weaned early	No	Breastmilk now	Normal	1+ times	Diarrhoea last month	1+ times
Control	Serbo	(15,18]	Female	Wet (May-Jul y1)	1-7y	mother	4	3-6	4-5	<2 per room	0	0	0	0	0	0	0	0	0	0	unimproved facility	unimproved	private tap	untreated	Unsafely disposed	1	1	0	0	Vaginal	Not premature	Not weaned early	No	Breastmilk now	Normal	None	No diarrheoa last month	None
Control	Serbo	(21,24]	Male	Dry (Feb-Apr y1)	1-7y	mother	2	3-6	4-5	<2 per room	1	1	0	0	0	0	0	1	1	2	unimproved facility	unimproved	Unimproved/borehole/p.spring	untreated	safely disposed	1	0	1	0	Vaginal	Not premature	Not weaned early	No	No breastmilk now	Normal	None	No diarrheoa last month	None
Control	Serbo	(21,24]	Male	Dry (Feb-Apr y2)	1-7y	mother	1	0-2	2-3	2+ per room	0	0	0	0	0	0	0	0	0	0	unimproved facility	unimproved	public tap	untreated	safely disposed	1	0	1	0	Vaginal	Not premature	Not weaned early	No	Breastmilk now	Normal	None	No diarrheoa last month	None
Non-cryptosporidiosis case	Serbo	(9,12]	Male	Dry (Feb-Apr y1)	8y+	mother	3	3-6	2-3	<2 per room	1	0	0	0	0	1	0	1	1	2	unimproved facility	unimproved	Unimproved/borehole/p.spring	untreated	Unsafely disposed	1	1	0	0	Vaginal	Not premature	Not weaned early	No	Breastmilk now	Normal	None	No diarrheoa last month	None
Control	Serbo	(6,9]	Female	Dry (Nov-Jan)	8y+	mother	3	3-6	2-3	2+ per room	0	0	0	0	0	0	0	0	0	0	unimproved facility	unimproved	private tap	untreated	Unsafely disposed	1	0	1	0	Vaginal	Not premature	Weaned early	Yes	Breastmilk now	Normal	None	No diarrheoa last month	None
Control	Serbo	(21,24]	Male	Dry (Feb-Apr y2)	8y+	mother	4	3-6	2-3	2+ per room	1	0	0	1	0	0	0	1	1	2	unimproved facility	unimproved	Unimproved/borehole/p.spring	untreated	safely disposed	1	1	1	0	Vaginal	Not premature	Not weaned early	No	Breastmilk now	Normal	None	No diarrheoa last month	1+ times
Control	Serbo	(21,24]	Male	Dry (Feb-Apr y2)	0y	mother	5	3-6	6+	2+ per room	1	0	0	1	0	1	0	1	1	3	unimproved facility	unimproved	private tap	untreated	safely disposed	1	1	1	0	Vaginal	Not premature	Weaned early	Yes	No breastmilk now	Normal	None	No diarrheoa last month	None
Control	Serbo	(6,9]	Female	Dry (Nov-Jan)	0y	mother	1	0-2	6+	2+ per room	1	0	1	1	0	1	0	1	1	4	unimproved facility	unimproved	Unimproved/borehole/p.spring	untreated	Unsafely disposed	1	0	1	0	Vaginal	Not premature	Not weaned early	No	Breastmilk now	Normal	1+ times	No diarrheoa last month	None
Non-cryptosporidiosis case	Jimma	(6,9]	Female	Dry (Nov-Jan)	8y+	mother	5	7of7	4-5	2+ per room	0	0	0	0	0	0	0	0	0	0	improved but shared	unimproved	private tap	untreated	Unsafely disposed	1	1	1	0	Vaginal	Premature	Not weaned early	No	Breastmilk now	Normal	None	Diarrhoea last month	1+ times
Non-cryptosporidiosis case	Serbo	(3,6]	Female	Dry (Feb-Apr y2)	8y+	mother	5	3-6	2-3	2+ per room	0	0	0	0	0	0	0	0	0	0	improved but shared	unimproved	private tap	untreated	Unsafely disposed	1	1	1	0	Vaginal	Not premature	Not weaned early	No	Breastmilk now	Normal	None	Diarrhoea last month	1+ times
Control	Jimma	(9,12]	Female	Wet (May-Jul y1)	8y+	mother	2	3-6	2-3	2+ per room	0	0	0	0	0	0	0	0	0	0	unimproved facility	unimproved	private tap	untreated	Unsafely disposed	1	1	0	0	Vaginal	Not premature	Weaned early	Yes	Breastmilk now	Normal	None	No diarrheoa last month	None
Non-cryptosporidiosis case	Jimma	(9,12]	Male	Dry (Nov-Jan)	8y+	mother	2	3-6	4-5	2+ per room	0	0	0	0	0	0	0	0	0	0	unimproved facility	unimproved	private tap	treated	safely disposed	1	1	1	0	Vaginal	Not premature	Weaned early	Yes	Breastmilk now	Normal	None	Diarrhoea last month	1+ times
Control	Jimma	(12,15]	Female	Wet (May-Jul y2)	1-7y	mother	5	3-6	4-5	2+ per room	0	0	0	0	0	0	0	0	0	0	unimproved facility	unimproved	private tap	untreated	safely disposed	1	1	1	0	Vaginal	Not premature	Not weaned early	No	Breastmilk now	Normal	None	No diarrheoa last month	None
Control	Jimma	[0,3]	Male	Wet (May-Jul y1)	0y	mother	2	3-6	2-3	2+ per room	0	0	0	0	0	0	0	0	0	0	improved	improved	private tap	untreated	Unsafely disposed	0	0	1	0	Vaginal	Not premature	Weaned early	Yes	Breastmilk now	NA	None	No diarrheoa last month	1+ times
Non-cryptosporidiosis case	Jimma	(12,15]	Male	Dry (Nov-Jan)	8y+	mother	5	7of7	2-3	2+ per room	0	0	0	0	1	0	0	1	0	1	improved but shared	unimproved	public tap	treated	Unsafely disposed	1	1	1	0	Vaginal	Not premature	Not weaned early	No	Breastmilk now	Normal	1+ times	Diarrhoea last month	1+ times
Control	Serbo	(6,9]	Male	Wet (May-Jul y1)	1-7y	mother	5	3-6	6+	2+ per room	1	1	0	0	0	1	0	1	1	3	unimproved facility	unimproved	private tap	untreated	Unsafely disposed	1	1	1	0	Vaginal	Not premature	Not weaned early	No	Breastmilk now	Normal	None	No diarrheoa last month	None
Cryptosporidiosis case	Jimma	(18,21]	Male	Wet (Aug-Oct)	0y	mother	2	3-6	4-5	2+ per room	0	0	0	0	0	0	0	0	0	0	unimproved facility	unimproved	public tap	untreated	Unsafely disposed	1	1	1	0	Caesarean	Not premature	Weaned early	Yes	No breastmilk now	Normal	None	Diarrhoea last month	None
Control	Serbo	(18,21]	Male	Dry (Feb-Apr y1)	0y	other	2	3-6	6+	2+ per room	0	0	0	0	0	1	0	1	0	1	unimproved facility	unimproved	public tap	untreated	safely disposed	1	1	1	0	Vaginal	Not premature	Not weaned early	No	Breastmilk now	Normal	None	No diarrheoa last month	None
Non-cryptosporidiosis case	Jimma	(9,12]	Female	Dry (Feb-Apr y1)	1-7y	mother	3	3-6	4-5	2+ per room	1	0	0	0	0	0	0	1	1	1	improved	improved	Unimproved/borehole/p.spring	untreated	Unsafely disposed	1	1	1	0	Vaginal	Not premature	Weaned early	Yes	Breastmilk now	NA	None	No diarrheoa last month	None
Control	Jimma	(6,9]	Female	Dry (Nov-Jan)	1-7y	mother	2	3-6	2-3	2+ per room	0	0	0	0	0	0	0	0	0	0	unimproved facility	unimproved	private tap	untreated	safely disposed	1	1	1	0	Vaginal	Not premature	Not weaned early	No	Breastmilk now	Normal	None	No diarrheoa last month	None
Non-cryptosporidiosis case	Serbo	(3,6]	Female	Wet (Aug-Oct)	0y	mother	2	3-6	6+	2+ per room	1	0	0	0	0	0	0	1	1	1	improved	improved	Unimproved/borehole/p.spring	untreated	Unsafely disposed	1	0	1	0	Vaginal	Not premature	Weaned early	Yes	Breastmilk now	Normal	None	No diarrheoa last month	None
Non-cryptosporidiosis case	Serbo	[0,3]	Male	Wet (Aug-Oct)	1-7y	mother	3	3-6	4-5	2+ per room	1	0	0	0	0	1	0	1	1	2	unimproved facility	unimproved	Unimproved/borehole/p.spring	untreated	Unsafely disposed	1	1	1	0	Vaginal	Not premature	Not weaned early	No	Breastmilk now	Normal	None	No diarrheoa last month	None
Control	Serbo	(21,24]	Male	Dry (Feb-Apr y2)	1-7y	mother	5	3-6	6+	2+ per room	1	0	0	1	0	1	0	1	1	3	unimproved facility	unimproved	Unimproved/borehole/p.spring	untreated	safely disposed	1	1	1	0	Vaginal	Not premature	Weaned early	Yes	No breastmilk now	Normal	None	No diarrheoa last month	None
Control	Serbo	[0,3]	Female	Wet (Aug-Oct)	8y+	mother	5	3-6	4-5	2+ per room	0	0	0	0	0	0	0	0	0	0	unimproved facility	unimproved	private tap	untreated	safely disposed	1	1	1	0	Vaginal	Not premature	Not weaned early	No	Breastmilk now	NA	None	No diarrheoa last month	1+ times
Control	Serbo	[0,3]	Male	Dry (Nov-Jan)	0y	mother	4	3-6	4-5	2+ per room	1	1	0	1	0	0	0	1	1	3	improved but shared	unimproved	public tap	untreated	Unsafely disposed	1	1	1	0	Vaginal	Not premature	Not weaned early	No	Breastmilk now	Normal	None	No diarrheoa last month	None
Control	Serbo	(21,24]	Male	Wet (Aug-Oct)	1-7y	mother	1	0-2	4-5	2+ per room	1	1	0	1	0	0	0	1	1	3	unimproved facility	unimproved	Unimproved/borehole/p.spring	untreated	Unsafely disposed	1	1	1	0	Vaginal	Not premature	Weaned early	Yes	No breastmilk now	Normal	None	No diarrheoa last month	None
Non-cryptosporidiosis case	Jimma	(12,15]	Female	Wet (Aug-Oct)	8y+	mother	4	3-6	2-3	2+ per room	0	0	0	0	0	0	0	0	0	0	improved	improved	private tap	untreated	safely disposed	1	1	0	0	Vaginal	Not premature	Not weaned early	No	Breastmilk now	Normal	None	Diarrhoea last month	1+ times
Control	Jimma	(15,18]	Male	Wet (May-Jul y2)	1-7y	mother	1	0-2	6+	2+ per room	0	0	0	0	0	0	0	0	0	0	unimproved facility	unimproved	private tap	untreated	safely disposed	1	1	0	1	Vaginal	Not premature	Weaned early	Yes	Breastmilk now	Normal	None	Diarrhoea last month	None
Control	Jimma	(18,21]	Male	Wet (Aug-Oct)	1-7y	mother	2	3-6	2-3	2+ per room	0	0	0	0	0	0	0	0	0	0	unimproved facility	unimproved	private tap	untreated	safely disposed	1	1	1	0	Vaginal	Not premature	Not weaned early	No	Breastmilk now	Normal	None	No diarrheoa last month	None
Non-cryptosporidiosis case	Serbo	(15,18]	Male	Dry (Nov-Jan)	1-7y	mother	3	3-6	4-5	2+ per room	1	0	0	0	0	1	0	1	1	2	unimproved facility	unimproved	Unimproved/borehole/p.spring	untreated	safely disposed	1	1	1	0	Caesarean	Not premature	Weaned early	Yes	Breastmilk now	Normal	None	No diarrheoa last month	None
Control	Jimma	(9,12]	Female	Dry (Nov-Jan)	1-7y	mother	1	0-2	2-3	2+ per room	0	0	0	0	0	0	0	0	0	0	unimproved facility	unimproved	Unimproved/borehole/p.spring	untreated	Unsafely disposed	1	0	1	0	Vaginal	Not premature	Not weaned early	No	Breastmilk now	Normal	None	Diarrhoea last month	1+ times
Control	Jimma	[0,3]	Female	Dry (Nov-Jan)	1-7y	mother	2	3-6	6+	2+ per room	1	0	0	0	0	1	1	1	1	3	unimproved facility	unimproved	Unimproved/borehole/p.spring	untreated	Unsafely disposed	1	1	0	0	Vaginal	Not premature	Not weaned early	No	Breastmilk now	Normal	None	No diarrheoa last month	None
Control	Serbo	(6,9]	Female	Dry (Feb-Apr y1)	8y+	mother	5	3-6	4-5	<2 per room	0	0	0	0	0	0	0	0	0	0	unimproved facility	unimproved	private tap	untreated	Unsafely disposed	1	1	1	0	Vaginal	Not premature	Not weaned early	No	Breastmilk now	Normal	None	No diarrheoa last month	None
Control	Serbo	(6,9]	Male	Wet (May-Jul y1)	1-7y	mother	2	3-6	4-5	2+ per room	0	0	0	0	0	0	0	0	0	0	improved	improved	public tap	untreated	safely disposed	1	1	0	0	Vaginal	Not premature	Not weaned early	No	Breastmilk now	Normal	None	No diarrheoa last month	1+ times
Control	Jimma	(6,9]	Male	Dry (Nov-Jan)	1-7y	mother	3	3-6	2-3	2+ per room	0	0	0	0	0	0	0	0	0	0	unimproved facility	unimproved	private tap	untreated	safely disposed	1	1	0	0	Vaginal	Premature	Not weaned early	No	Breastmilk now	Normal	1+ times	No diarrheoa last month	None
Non-cryptosporidiosis case	Serbo	(12,15]	Female	Wet (Aug-Oct)	8y+	mother	4	3-6	6+	2+ per room	1	1	0	0	0	1	0	1	1	3	unimproved facility	unimproved	Unimproved/borehole/p.spring	untreated	Unsafely disposed	1	1	1	0	Caesarean	Not premature	Weaned early	Yes	No breastmilk now	Normal	None	No diarrheoa last month	1+ times
Control	Jimma	(21,24]	Female	Wet (Aug-Oct)	8y+	mother	4	3-6	2-3	2+ per room	1	0	0	0	0	0	1	1	1	2	unimproved facility	unimproved	private tap	untreated	safely disposed	1	1	1	0	Vaginal	Not premature	Not weaned early	No	No breastmilk now	Normal	None	No diarrheoa last month	None
Control	Jimma	(6,9]	Male	Wet (May-Jul y2)	1-7y	mother	5	3-6	4-5	2+ per room	0	0	0	0	0	0	0	0	0	0	improved but shared	unimproved	private tap	untreated	safely disposed	1	0	1	0	Vaginal	Not premature	Not weaned early	No	Breastmilk now	Normal	None	No diarrheoa last month	None
Non-cryptosporidiosis case	Serbo	(6,9]	Male	Wet (May-Jul y1)	0y	mother	1	0-2	6+	2+ per room	1	0	0	0	0	0	0	1	1	1	improved	improved	Unimproved/borehole/p.spring	untreated	Unsafely disposed	1	0	1	0	Caesarean	Not premature	Not weaned early	No	Breastmilk now	Normal	None	No diarrheoa last month	None
Non-cryptosporidiosis case	Jimma	(15,18]	Male	Wet (Aug-Oct)	1-7y	mother	3	3-6	4-5	2+ per room	0	0	0	0	0	0	0	0	0	0	unimproved facility	unimproved	private tap	untreated	safely disposed	1	1	1	0	Vaginal	Not premature	Weaned early	Yes	Breastmilk now	MAM	1+ times	Diarrhoea last month	1+ times
Control	Jimma	(6,9]	Male	Wet (Aug-Oct)	8y+	mother	5	7of7	6+	2+ per room	0	0	0	0	1	1	1	1	0	3	unimproved facility	unimproved	private tap	untreated	Unsafely disposed	1	1	1	0	Vaginal	Not premature	Not weaned early	No	Breastmilk now	Normal	None	Diarrhoea last month	1+ times
Non-cryptosporidiosis case	Jimma	(21,24]	Male	Wet (May-Jul y1)	8y+	mother	5	7of7	4-5	2+ per room	0	0	0	0	0	0	0	0	0	0	unimproved facility	unimproved	private tap	untreated	safely disposed	1	1	1	0	Caesarean	Not premature	Not weaned early	No	Breastmilk now	Normal	1+ times	Diarrhoea last month	1+ times
Non-cryptosporidiosis case	Serbo	(9,12]	Male	Wet (May-Jul y1)	8y+	mother	3	3-6	6+	2+ per room	1	0	0	1	0	0	0	1	1	2	improved	improved	private tap	untreated	Unsafely disposed	1	1	0	0	Vaginal	Not premature	Not weaned early	No	Breastmilk now	Normal	None	Diarrhoea last month	1+ times
Control	Serbo	(12,15]	Male	Dry (Feb-Apr y2)	1-7y	mother	1	0-2	4-5	2+ per room	1	0	0	1	0	1	0	1	1	3	unimproved facility	unimproved	Unimproved/borehole/p.spring	untreated	safely disposed	0	1	1	0	Vaginal	Not premature	Not weaned early	No	Breastmilk now	Normal	None	No diarrheoa last month	None
Non-cryptosporidiosis case	Jimma	[0,3]	Male	Dry (Nov-Jan)	1-7y	mother	3	3-6	4-5	2+ per room	0	0	0	0	1	1	0	1	0	2	improved	improved	public tap	untreated	Unsafely disposed	1	1	1	0	Vaginal	Not premature	Not weaned early	No	Breastmilk now	Normal	None	No diarrheoa last month	1+ times
Non-cryptosporidiosis case	Jimma	(12,15]	Male	Wet (May-Jul y2)	1-7y	mother	1	0-2	2-3	2+ per room	0	0	0	0	0	0	0	0	0	0	unimproved facility	unimproved	public tap	untreated	Unsafely disposed	1	0	0	1	Caesarean	Not premature	Not weaned early	No	Breastmilk now	Normal	None	No diarrheoa last month	None
Control	Jimma	(15,18]	Male	Dry (Feb-Apr y2)	1-7y	mother	5	3-6	4-5	2+ per room	0	0	0	0	1	1	0	1	0	2	unimproved facility	unimproved	private tap	untreated	safely disposed	1	1	1	0	Vaginal	Not premature	Not weaned early	No	Breastmilk now	Normal	None	No diarrheoa last month	None
Control	Serbo	(6,9]	Female	Dry (Feb-Apr y2)	0y	mother	2	3-6	6+	2+ per room	1	0	1	0	1	1	0	1	1	4	improved but shared	unimproved	Unimproved/borehole/p.spring	untreated	Unsafely disposed	0	1	1	0	Vaginal	Not premature	Not weaned early	No	Breastmilk now	Normal	None	No diarrheoa last month	1+ times
Control	Serbo	(9,12]	Female	Wet (Aug-Oct)	0y	mother	2	3-6	6+	2+ per room	1	0	0	0	0	1	0	1	1	2	unimproved facility	unimproved	private tap	untreated	Unsafely disposed	1	0	1	0	Vaginal	Not premature	Weaned early	Yes	Breastmilk now	Normal	None	No diarrheoa last month	None
Control	Serbo	(21,24]	Male	Dry (Nov-Jan)	1-7y	mother	4	3-6	6+	2+ per room	1	1	1	0	0	1	0	1	1	4	unimproved facility	unimproved	Unimproved/borehole/p.spring	untreated	safely disposed	1	1	1	0	Vaginal	Not premature	Weaned early	Yes	Breastmilk now	Normal	None	No diarrheoa last month	None
Control	Jimma	(9,12]	Female	Dry (Nov-Jan)	0y	mother	2	3-6	6+	2+ per room	0	0	0	0	0	0	0	0	0	0	unimproved facility	unimproved	private tap	untreated	safely disposed	1	0	0	0	Vaginal	Not premature	Weaned early	Yes	Breastmilk now	Normal	None	Diarrhoea last month	None
Control	Serbo	(6,9]	Male	Wet (May-Jul y1)	0y	mother	3	3-6	6+	2+ per room	1	0	0	0	0	0	0	1	1	1	improved	improved	public tap	untreated	Unsafely disposed	1	1	1	0	Vaginal	Not premature	Not weaned early	No	Breastmilk now	Normal	None	No diarrheoa last month	1+ times
Control	Serbo	(6,9]	Male	Wet (Aug-Oct)	0y	mother	2	3-6	6+	2+ per room	0	0	0	0	0	0	0	0	0	0	unimproved facility	unimproved	private tap	untreated	Unsafely disposed	1	1	1	0	Vaginal	Not premature	Weaned early	Yes	Breastmilk now	Normal	None	No diarrheoa last month	None
Non-cryptosporidiosis case	Serbo	(9,12]	Male	Wet (May-Jul y1)	1-7y	other	2	3-6	6+	2+ per room	1	0	0	0	0	1	0	1	1	2	unimproved facility	unimproved	Unimproved/borehole/p.spring	untreated	Unsafely disposed	1	1	0	0	Vaginal	Not premature	Weaned early	Yes	No breastmilk now	Normal	None	No diarrheoa last month	None
Control	Serbo	(6,9]	Male	Dry (Nov-Jan)	1-7y	mother	4	3-6	NA	2+ per room	1	0	0	0	0	0	0	1	1	1	improved but shared	unimproved	Unimproved/borehole/p.spring	untreated	Unsafely disposed	1	1	1	0	Caesarean	Not premature	Not weaned early	No	Breastmilk now	Normal	1+ times	No diarrheoa last month	1+ times
Cryptosporidiosis case	Jimma	(12,15]	Male	Dry (Feb-Apr y2)	1-7y	other	2	3-6	4-5	2+ per room	0	0	0	0	0	0	0	0	0	0	unimproved facility	unimproved	public tap	untreated	safely disposed	1	0	0	0	Caesarean	Not premature	Not weaned early	No	Breastmilk now	Normal	None	No diarrheoa last month	None
Non-cryptosporidiosis case	Jimma	(12,15]	Male	Dry (Nov-Jan)	8y+	mother	2	3-6	2-3	<2 per room	0	0	0	0	0	0	0	0	0	0	unimproved facility	unimproved	public tap	untreated	safely disposed	1	1	1	0	Vaginal	Not premature	Weaned early	Yes	Breastmilk now	Normal	None	Diarrhoea last month	1+ times
Non-cryptosporidiosis case	Serbo	(21,24]	Female	Wet (May-Jul y1)	8y+	mother	4	3-6	4-5	2+ per room	0	0	0	0	0	0	0	0	0	0	unimproved facility	unimproved	private tap	untreated	Unsafely disposed	1	1	1	0	Caesarean	Not premature	Not weaned early	No	Breastmilk now	Normal	None	No diarrheoa last month	None
Control	Serbo	(6,9]	Male	Dry (Nov-Jan)	0y	other	3	3-6	6+	2+ per room	1	0	0	1	1	1	0	1	1	4	unimproved facility	unimproved	Unimproved/borehole/p.spring	untreated	safely disposed	1	1	0	0	Vaginal	Not premature	Not weaned early	No	Breastmilk now	Normal	None	Diarrhoea last month	1+ times
Control	Serbo	(12,15]	Female	Wet (Aug-Oct)	8y+	mother	5	7of7	4-5	<2 per room	0	0	1	0	0	1	0	1	1	2	unimproved facility	unimproved	private tap	untreated	safely disposed	1	1	1	0	Vaginal	Not premature	Weaned early	Yes	Breastmilk now	Normal	None	No diarrheoa last month	1+ times
Control	Jimma	[0,3]	Male	Wet (Aug-Oct)	1-7y	mother	4	3-6	4-5	2+ per room	0	0	0	0	1	0	0	1	0	1	unimproved facility	unimproved	private tap	untreated	Unsafely disposed	1	0	0	0	Vaginal	Not premature	Not weaned early	No	Breastmilk now	Normal	None	No diarrheoa last month	None
Non-cryptosporidiosis case	Serbo	(6,9]	Female	Wet (Aug-Oct)	0y	mother	3	3-6	6+	2+ per room	1	0	0	0	0	1	0	1	1	2	unimproved facility	unimproved	Unimproved/borehole/p.spring	untreated	Unsafely disposed	1	1	0	0	Vaginal	Not premature	Not weaned early	No	Breastmilk now	Normal	None	No diarrheoa last month	None
Non-cryptosporidiosis case	Serbo	(6,9]	Male	Dry (Feb-Apr y1)	0y	mother	1	0-2	6+	2+ per room	1	0	0	0	0	0	0	1	1	1	unimproved facility	unimproved	Unimproved/borehole/p.spring	untreated	Unsafely disposed	1	1	1	0	Vaginal	Not premature	Not weaned early	No	Breastmilk now	MAM	None	Diarrhoea last month	1+ times
Control	Serbo	(9,12]	Female	Wet (Aug-Oct)	0y	mother	2	3-6	6+	2+ per room	1	0	0	0	0	1	0	1	1	2	improved	improved	Unimproved/borehole/p.spring	untreated	Unsafely disposed	1	0	1	0	Vaginal	Not premature	Not weaned early	No	Breastmilk now	Normal	None	No diarrheoa last month	None
Non-cryptosporidiosis case	Jimma	(6,9]	Male	Dry (Feb-Apr y2)	8y+	mother	4	3-6	4-5	2+ per room	0	0	0	0	0	0	0	0	0	0	improved	improved	public tap	treated	Unsafely disposed	1	1	1	0	Vaginal	Not premature	Not weaned early	No	Breastmilk now	Normal	None	No diarrheoa last month	None
Control	Jimma	(6,9]	Male	Wet (May-Jul y2)	1-7y	mother	4	3-6	4-5	2+ per room	0	0	0	0	0	0	0	0	0	0	unimproved facility	unimproved	private tap	untreated	safely disposed	1	1	0	0	Caesarean	Not premature	Not weaned early	No	Breastmilk now	Normal	None	Diarrhoea last month	1+ times
Control	Serbo	(3,6]	Female	Wet (May-Jul y1)	0y	mother	1	0-2	4-5	2+ per room	1	1	0	0	0	1	0	1	1	3	improved	improved	public tap	untreated	Unsafely disposed	1	0	1	0	Vaginal	Not premature	Weaned early	Yes	Breastmilk now	NA	None	No diarrheoa last month	None
Non-cryptosporidiosis case	Jimma	(9,12]	Female	Dry (Feb-Apr y2)	0y	mother	4	3-6	4-5	2+ per room	0	0	0	0	0	0	0	0	0	0	improved but shared	unimproved	public tap	untreated	Unsafely disposed	1	1	0	0	Vaginal	Not premature	Not weaned early	No	Breastmilk now	MAM	None	No diarrheoa last month	None
Control	Serbo	(21,24]	Male	Dry (Nov-Jan)	0y	mother	2	3-6	6+	2+ per room	1	0	1	1	0	0	0	1	1	3	unimproved facility	unimproved	Unimproved/borehole/p.spring	untreated	safely disposed	1	1	1	0	Vaginal	Not premature	Weaned early	Yes	Breastmilk now	Normal	1+ times	No diarrheoa last month	None
Control	Serbo	(9,12]	Male	Wet (Aug-Oct)	1-7y	mother	4	3-6	4-5	2+ per room	1	0	0	1	0	0	0	1	1	2	unimproved facility	unimproved	Unimproved/borehole/p.spring	treated	Unsafely disposed	1	0	0	0	Vaginal	Not premature	Not weaned early	No	Breastmilk now	Normal	None	No diarrheoa last month	None
Non-cryptosporidiosis case	Jimma	(6,9]	Female	Dry (Feb-Apr y2)	8y+	mother	5	3-6	6+	2+ per room	0	0	0	0	0	0	0	0	0	0	unimproved facility	unimproved	private tap	untreated	Unsafely disposed	1	1	0	0	Vaginal	Not premature	Weaned early	Yes	Breastmilk now	SAM	None	No diarrheoa last month	None
Control	Jimma	(6,9]	Male	Dry (Nov-Jan)	8y+	mother	5	7of7	4-5	2+ per room	0	0	0	0	0	1	0	1	0	1	unimproved facility	unimproved	private tap	untreated	Unsafely disposed	1	1	1	0	Vaginal	Premature	Not weaned early	No	Breastmilk now	Normal	None	No diarrheoa last month	None
Control	Serbo	(6,9]	Female	Wet (May-Jul y1)	0y	mother	4	3-6	4-5	2+ per room	1	0	1	0	0	1	1	1	1	4	unimproved facility	unimproved	Unimproved/borehole/p.spring	untreated	Unsafely disposed	1	1	1	0	Vaginal	Not premature	Not weaned early	No	Breastmilk now	Normal	None	No diarrheoa last month	1+ times
Control	Serbo	(6,9]	Female	Dry (Nov-Jan)	0y	mother	2	3-6	4-5	2+ per room	1	0	1	1	0	1	0	1	1	4	unimproved facility	unimproved	Unimproved/borehole/p.spring	untreated	Unsafely disposed	1	1	1	0	Vaginal	Not premature	Not weaned early	No	Breastmilk now	Normal	None	No diarrheoa last month	None
Control	Jimma	(3,6]	Male	Wet (May-Jul y2)	1-7y	mother	5	3-6	2-3	2+ per room	0	0	0	0	0	0	0	0	0	0	unimproved facility	unimproved	private tap	untreated	Unsafely disposed	1	1	0	0	Vaginal	Not premature	Not weaned early	No	Breastmilk now	NA	1+ times	No diarrheoa last month	None
Control	Serbo	(21,24]	Male	Wet (Aug-Oct)	0y	mother	1	0-2	6+	2+ per room	1	0	0	0	0	1	0	1	1	2	unimproved facility	unimproved	Unimproved/borehole/p.spring	untreated	safely disposed	1	0	1	0	Vaginal	Not premature	Weaned early	Yes	Breastmilk now	Normal	None	Diarrhoea last month	None
Control	Serbo	(9,12]	Male	Wet (May-Jul y2)	8y+	mother	4	3-6	6+	2+ per room	0	0	0	0	0	0	0	0	0	0	unimproved facility	unimproved	private tap	untreated	safely disposed	1	1	1	0	Vaginal	Not premature	Weaned early	Yes	Breastmilk now	Normal	None	No diarrheoa last month	None
Control	Serbo	(9,12]	Male	Dry (Feb-Apr y2)	0y	mother	2	3-6	4-5	2+ per room	1	1	0	0	0	1	0	1	1	3	unimproved facility	unimproved	Unimproved/borehole/p.spring	untreated	Unsafely disposed	1	1	1	0	Vaginal	Not premature	Not weaned early	No	Breastmilk now	Normal	None	No diarrheoa last month	1+ times
Control	Serbo	(21,24]	Male	Wet (May-Jul y1)	8y+	mother	3	3-6	4-5	2+ per room	1	0	0	0	0	1	0	1	1	2	unimproved facility	unimproved	public tap	untreated	safely disposed	1	1	1	0	Vaginal	Not premature	Not weaned early	No	No breastmilk now	Normal	None	No diarrheoa last month	None
Non-cryptosporidiosis case	Jimma	(12,15]	Female	Wet (May-Jul y2)	8y+	mother	4	3-6	2-3	2+ per room	0	0	0	0	0	0	0	0	0	0	improved but shared	unimproved	private tap	untreated	safely disposed	1	0	1	0	Vaginal	Not premature	Not weaned early	No	Breastmilk now	Normal	None	No diarrheoa last month	None
Control	Jimma	(15,18]	Female	Dry (Feb-Apr y2)	1-7y	mother	4	3-6	4-5	2+ per room	0	0	0	0	0	0	0	0	0	0	unimproved facility	unimproved	private tap	untreated	safely disposed	1	0	1	0	Vaginal	Not premature	Not weaned early	No	Breastmilk now	Normal	1+ times	Diarrhoea last month	1+ times
Control	Jimma	(12,15]	Female	Dry (Feb-Apr y1)	1-7y	mother	1	0-2	4-5	2+ per room	0	0	0	0	0	0	0	0	0	0	unimproved facility	unimproved	Unimproved/borehole/p.spring	untreated	safely disposed	1	1	0	0	Vaginal	Not premature	Not weaned early	No	Breastmilk now	Normal	None	No diarrheoa last month	1+ times
Non-cryptosporidiosis case	Serbo	(3,6]	Male	Dry (Nov-Jan)	0y	mother	4	3-6	4-5	2+ per room	1	0	0	1	0	0	0	1	1	2	unimproved facility	unimproved	Unimproved/borehole/p.spring	untreated	Unsafely disposed	1	1	1	0	Vaginal	Not premature	Not weaned early	No	Breastmilk now	Normal	None	No diarrheoa last month	None
Control	Serbo	(6,9]	Male	Dry (Feb-Apr y2)	1-7y	mother	3	3-6	6+	2+ per room	0	0	0	0	0	1	0	1	0	1	unimproved facility	unimproved	Unimproved/borehole/p.spring	untreated	Unsafely disposed	1	0	1	0	Vaginal	Not premature	Not weaned early	No	Breastmilk now	Normal	None	No diarrheoa last month	1+ times
Control	Jimma	(18,21]	Male	Dry (Nov-Jan)	1-7y	mother	1	0-2	4-5	2+ per room	0	0	0	0	0	0	0	0	0	0	unimproved facility	unimproved	public tap	untreated	safely disposed	1	1	1	0	Vaginal	Not premature	Weaned early	Yes	Breastmilk now	Normal	None	Diarrhoea last month	1+ times
Control	Jimma	(6,9]	Male	Dry (Nov-Jan)	8y+	mother	3	3-6	2-3	2+ per room	0	0	0	0	0	0	0	0	0	0	unimproved facility	unimproved	Unimproved/borehole/p.spring	untreated	safely disposed	1	0	1	0	Vaginal	Not premature	Weaned early	Yes	Breastmilk now	Normal	None	No diarrheoa last month	None
Non-cryptosporidiosis case	Serbo	(6,9]	Female	Dry (Feb-Apr y2)	1-7y	mother	3	3-6	4-5	2+ per room	0	0	0	0	0	1	0	1	0	1	unimproved facility	unimproved	public tap	untreated	Unsafely disposed	0	0	0	0	Vaginal	Not premature	Not weaned early	No	Breastmilk now	Normal	None	Diarrhoea last month	1+ times
Non-cryptosporidiosis case	Jimma	(15,18]	Male	Dry (Nov-Jan)	8y+	mother	5	7of7	4-5	2+ per room	0	0	0	0	0	0	0	0	0	0	unimproved facility	unimproved	private tap	untreated	Unsafely disposed	1	0	1	0	Vaginal	Not premature	NA	NA	Breastmilk now	Normal	None	No diarrheoa last month	None
Control	Serbo	(6,9]	Female	Dry (Nov-Jan)	1-7y	mother	5	3-6	4-5	2+ per room	1	0	1	0	0	0	0	1	1	2	unimproved facility	unimproved	private tap	untreated	Unsafely disposed	1	1	1	0	Vaginal	Not premature	Not weaned early	No	Breastmilk now	Normal	None	No diarrheoa last month	None
Control	Jimma	(12,15]	Male	Dry (Feb-Apr y2)	1-7y	mother	2	3-6	4-5	2+ per room	0	0	0	0	0	0	0	0	0	0	unimproved facility	unimproved	private tap	untreated	safely disposed	1	0	1	0	Vaginal	Not premature	Weaned early	Yes	Breastmilk now	Normal	None	Diarrhoea last month	None
Control	Serbo	(6,9]	Female	Wet (Aug-Oct)	1-7y	mother	3	3-6	4-5	2+ per room	1	0	0	0	0	0	0	1	1	1	unimproved facility	unimproved	Unimproved/borehole/p.spring	untreated	Unsafely disposed	1	0	0	0	Vaginal	Not premature	Not weaned early	No	Breastmilk now	Normal	None	Diarrhoea last month	None
Control	Serbo	(21,24]	Female	Dry (Feb-Apr y2)	8y+	mother	5	7of7	2-3	2+ per room	0	0	0	0	0	0	0	0	0	0	unimproved facility	unimproved	private tap	untreated	safely disposed	1	1	1	0	NA	Not premature	Weaned early	Yes	Breastmilk now	Normal	None	No diarrheoa last month	None
Non-cryptosporidiosis case	Jimma	(18,21]	Male	Dry (Feb-Apr y2)	0y	mother	1	0-2	4-5	2+ per room	0	0	0	0	0	0	0	0	0	0	improved but shared	unimproved	public tap	untreated	Unsafely disposed	1	1	1	0	Vaginal	Not premature	Not weaned early	No	No breastmilk now	Normal	None	No diarrheoa last month	1+ times
Non-cryptosporidiosis case	Jimma	(9,12]	Male	Dry (Nov-Jan)	1-7y	mother	3	3-6	2-3	2+ per room	0	0	0	0	0	0	0	0	0	0	improved but shared	unimproved	private tap	treated	safely disposed	1	1	1	0	Vaginal	Not premature	NA	NA	Breastmilk now	Normal	None	No diarrheoa last month	None
Cryptosporidiosis case	Jimma	(9,12]	Male	Wet (May-Jul y1)	1-7y	mother	3	3-6	2-3	<2 per room	0	0	0	0	0	0	0	0	0	0	improved	improved	public tap	untreated	safely disposed	1	1	1	0	Vaginal	Not premature	Not weaned early	No	Breastmilk now	Normal	None	No diarrheoa last month	None
Control	Jimma	(21,24]	Female	Dry (Nov-Jan)	8y+	mother	3	3-6	4-5	2+ per room	0	0	0	0	0	1	1	1	0	2	unimproved facility	unimproved	Unimproved/borehole/p.spring	untreated	safely disposed	1	1	0	0	Vaginal	Not premature	Not weaned early	No	Breastmilk now	Normal	None	No diarrheoa last month	None
Control	Jimma	[0,3]	Male	Dry (Feb-Apr y2)	8y+	mother	5	3-6	4-5	2+ per room	0	0	0	0	0	0	0	0	0	0	unimproved facility	unimproved	private tap	untreated	Unsafely disposed	1	1	0	0	Vaginal	Not premature	Not weaned early	No	Breastmilk now	Normal	1+ times	No diarrheoa last month	1+ times
Control	Serbo	(12,15]	Female	Wet (Aug-Oct)	0y	mother	3	3-6	NA	<2 per room	1	0	0	0	0	1	0	1	1	2	unimproved facility	unimproved	public tap	treated	Unsafely disposed	1	1	0	0	Vaginal	Not premature	Not weaned early	No	Breastmilk now	Normal	None	No diarrheoa last month	None
Non-cryptosporidiosis case	Jimma	(9,12]	Female	Dry (Nov-Jan)	8y+	mother	5	7of7	4-5	2+ per room	1	0	0	0	1	1	0	1	1	3	unimproved facility	unimproved	private tap	untreated	Unsafely disposed	1	0	1	0	Vaginal	Not premature	NA	NA	Breastmilk now	Normal	None	No diarrheoa last month	1+ times
Control	Jimma	(9,12]	Male	Wet (May-Jul y1)	1-7y	mother	2	3-6	4-5	2+ per room	0	0	0	0	0	0	0	0	0	0	unimproved facility	unimproved	private tap	untreated	Unsafely disposed	1	1	1	0	Vaginal	Not premature	Not weaned early	No	Breastmilk now	Normal	None	No diarrheoa last month	None
Control	Serbo	(9,12]	Female	Wet (May-Jul y1)	0y	mother	1	0-2	4-5	2+ per room	1	0	0	0	0	0	0	1	1	1	unimproved facility	unimproved	public tap	untreated	Unsafely disposed	1	1	0	0	Vaginal	Not premature	Not weaned early	No	Breastmilk now	Normal	None	No diarrheoa last month	None
Control	Jimma	(15,18]	Female	Wet (May-Jul y1)	1-7y	mother	1	3-6	4-5	2+ per room	0	0	0	0	0	0	0	0	0	0	unimproved facility	unimproved	private tap	untreated	safely disposed	1	1	0	0	Vaginal	Not premature	Weaned early	Yes	Breastmilk now	Normal	1+ times	Diarrhoea last month	1+ times
Non-cryptosporidiosis case	Serbo	(18,21]	Female	Wet (May-Jul y1)	1-7y	mother	1	0-2	4-5	2+ per room	0	0	0	0	0	0	0	0	0	0	improved	improved	public tap	untreated	Unsafely disposed	1	1	0	0	Vaginal	Not premature	Not weaned early	No	Breastmilk now	Normal	None	Diarrhoea last month	None
Non-cryptosporidiosis case	Serbo	(9,12]	Female	Wet (Aug-Oct)	0y	mother	1	0-2	6+	2+ per room	1	0	1	1	0	1	0	1	1	4	unimproved facility	unimproved	Unimproved/borehole/p.spring	untreated	Unsafely disposed	0	1	1	0	Vaginal	Not premature	Weaned early	Yes	Breastmilk now	Normal	None	No diarrheoa last month	None
Non-cryptosporidiosis case	Serbo	[0,3]	Male	Dry (Nov-Jan)	8y+	mother	5	3-6	6+	2+ per room	0	0	0	0	0	0	0	0	0	0	unimproved facility	unimproved	private tap	untreated	Unsafely disposed	1	1	0	0	Caesarean	Not premature	Weaned early	Yes	Breastmilk now	Normal	None	No diarrheoa last month	None
Non-cryptosporidiosis case	Serbo	(9,12]	Female	Dry (Nov-Jan)	0y	mother	3	3-6	6+	2+ per room	1	0	0	0	0	1	1	1	1	3	unimproved facility	unimproved	Unimproved/borehole/p.spring	untreated	Unsafely disposed	1	1	1	0	Vaginal	Not premature	Not weaned early	No	Breastmilk now	Normal	None	No diarrheoa last month	None
Control	Serbo	(18,21]	Male	Wet (May-Jul y1)	8y+	mother	5	7of7	4-5	<2 per room	0	0	0	0	0	0	0	0	0	0	unimproved facility	unimproved	private tap	untreated	Unsafely disposed	1	1	1	0	Vaginal	Not premature	Weaned early	Yes	Breastmilk now	Normal	None	No diarrheoa last month	None
Control	Jimma	(6,9]	Male	Dry (Nov-Jan)	8y+	mother	4	3-6	4-5	2+ per room	0	0	0	0	0	1	0	1	0	1	unimproved facility	unimproved	Unimproved/borehole/p.spring	untreated	Unsafely disposed	1	0	1	0	Vaginal	Not premature	Weaned early	Yes	Breastmilk now	Normal	None	No diarrheoa last month	None
Control	Jimma	(12,15]	Female	Dry (Feb-Apr y1)	8y+	mother	5	7of7	4-5	2+ per room	0	0	0	0	0	0	0	0	0	0	unimproved facility	unimproved	private tap	untreated	Unsafely disposed	1	1	1	0	Vaginal	Not premature	Not weaned early	No	Breastmilk now	Normal	None	No diarrheoa last month	None
Non-cryptosporidiosis case	Serbo	(15,18]	Male	Dry (Nov-Jan)	1-7y	mother	3	3-6	2-3	2+ per room	1	1	0	0	0	0	0	1	1	2	improved but shared	unimproved	Unimproved/borehole/p.spring	untreated	Unsafely disposed	1	1	1	0	Vaginal	Not premature	Weaned early	Yes	Breastmilk now	Normal	None	No diarrheoa last month	None
Non-cryptosporidiosis case	Serbo	(6,9]	Male	Wet (May-Jul y2)	8y+	mother	4	3-6	6+	2+ per room	0	0	0	0	0	0	0	0	0	0	improved	improved	private tap	untreated	Unsafely disposed	1	0	1	0	Vaginal	Not premature	Not weaned early	No	Breastmilk now	Normal	None	No diarrheoa last month	None
Non-cryptosporidiosis case	Jimma	(6,9]	Male	Dry (Feb-Apr y2)	8y+	mother	5	3-6	4-5	2+ per room	0	0	0	0	0	0	0	0	0	0	unimproved facility	unimproved	private tap	untreated	Unsafely disposed	1	1	0	0	Caesarean	Not premature	Weaned early	Yes	Breastmilk now	Normal	None	No diarrheoa last month	None
Control	Serbo	(6,9]	Male	Dry (Feb-Apr y2)	0y	mother	1	0-2	4-5	2+ per room	0	0	0	0	0	0	0	0	0	0	improved	improved	private tap	untreated	Unsafely disposed	1	0	1	0	Vaginal	Not premature	Weaned early	Yes	Breastmilk now	Normal	None	No diarrheoa last month	None
Non-cryptosporidiosis case	Serbo	(3,6]	Female	Dry (Nov-Jan)	1-7y	mother	2	3-6	2-3	<2 per room	1	1	1	1	0	1	0	1	1	5	unimproved facility	unimproved	Unimproved/borehole/p.spring	untreated	Unsafely disposed	1	1	1	0	Vaginal	Not premature	Weaned early	Yes	Breastmilk now	Normal	None	No diarrheoa last month	None
Non-cryptosporidiosis case	Serbo	(9,12]	Male	Wet (Aug-Oct)	0y	mother	1	0-2	4-5	2+ per room	1	1	0	1	0	1	0	1	1	4	unimproved facility	unimproved	Unimproved/borehole/p.spring	untreated	Unsafely disposed	1	1	1	0	Vaginal	Not premature	Not weaned early	No	Breastmilk now	Normal	None	No diarrheoa last month	None
Non-cryptosporidiosis case	Serbo	(15,18]	Male	Wet (May-Jul y1)	1-7y	mother	2	3-6	6+	2+ per room	1	0	0	0	0	1	0	1	1	2	improved	improved	public tap	untreated	Unsafely disposed	1	0	1	0	Vaginal	Not premature	Weaned early	Yes	Breastmilk now	Normal	None	Diarrhoea last month	1+ times
Control	Serbo	(21,24]	Male	Dry (Feb-Apr y2)	8y+	mother	3	3-6	6+	2+ per room	0	0	0	1	0	1	0	1	1	2	unimproved facility	unimproved	private tap	untreated	safely disposed	1	1	1	0	Vaginal	Not premature	Weaned early	Yes	No breastmilk now	Normal	None	No diarrheoa last month	None
Control	Serbo	[0,3]	Female	Dry (Nov-Jan)	8y+	mother	4	3-6	2-3	2+ per room	1	1	1	0	1	1	0	1	1	5	unimproved facility	unimproved	Unimproved/borehole/p.spring	treated	Unsafely disposed	1	1	1	0	Vaginal	Not premature	Not weaned early	No	Breastmilk now	Normal	None	No diarrheoa last month	None
Non-cryptosporidiosis case	Serbo	(9,12]	Male	Wet (May-Jul y1)	1-7y	mother	1	0-2	2-3	2+ per room	1	0	0	0	0	1	0	1	1	2	improved	improved	public tap	untreated	Unsafely disposed	1	1	0	0	Vaginal	Not premature	Not weaned early	No	Breastmilk now	Normal	None	Diarrhoea last month	1+ times
Control	Jimma	(3,6]	Female	Dry (Feb-Apr y2)	8y+	mother	5	3-6	4-5	2+ per room	0	0	0	0	0	0	0	0	0	0	unimproved facility	unimproved	private tap	untreated	Unsafely disposed	1	1	1	0	Vaginal	Not premature	Weaned early	Yes	Breastmilk now	Normal	None	No diarrheoa last month	None
Cryptosporidiosis case	Jimma	(9,12]	Male	Dry (Feb-Apr y1)	0y	mother	3	3-6	4-5	2+ per room	0	0	0	0	0	0	0	1	0	0	improved	improved	private tap	untreated	Unsafely disposed	1	1	1	1	Vaginal	Not premature	Weaned early	Yes	Breastmilk now	SAM	None	No diarrheoa last month	None
Non-cryptosporidiosis case	Jimma	(9,12]	Male	Wet (May-Jul y2)	1-7y	mother	1	0-2	4-5	2+ per room	1	0	0	0	0	1	0	1	1	2	improved	improved	public tap	untreated	Unsafely disposed	0	0	1	0	Vaginal	Not premature	Not weaned early	No	Breastmilk now	Normal	None	No diarrheoa last month	None
Control	Serbo	(9,12]	Female	Dry (Nov-Jan)	1-7y	mother	3	3-6	4-5	2+ per room	1	1	0	0	0	0	0	1	1	2	improved but shared	unimproved	Unimproved/borehole/p.spring	untreated	Unsafely disposed	1	1	1	0	Vaginal	Not premature	NA	NA	Breastmilk now	Normal	None	No diarrheoa last month	None
Control	Jimma	(3,6]	Male	Dry (Feb-Apr y2)	8y+	mother	5	3-6	4-5	2+ per room	0	0	0	0	0	0	0	0	0	0	unimproved facility	unimproved	private tap	untreated	Unsafely disposed	1	1	0	0	Caesarean	Not premature	Not weaned early	No	Breastmilk now	Normal	None	No diarrheoa last month	None
Non-cryptosporidiosis case	Serbo	(15,18]	Female	Dry (Nov-Jan)	1-7y	mother	1	0-2	4-5	2+ per room	1	0	0	0	0	1	0	1	1	2	unimproved facility	unimproved	Unimproved/borehole/p.spring	untreated	safely disposed	1	0	1	0	Vaginal	Not premature	Not weaned early	No	Breastmilk now	Normal	None	No diarrheoa last month	1+ times
Control	Serbo	(12,15]	Female	Dry (Feb-Apr y1)	0y	mother	1	0-2	6+	2+ per room	1	0	0	1	0	1	0	1	1	3	unimproved facility	unimproved	Unimproved/borehole/p.spring	untreated	Unsafely disposed	1	1	1	0	Vaginal	Not premature	Not weaned early	No	Breastmilk now	Normal	None	No diarrheoa last month	None
Non-cryptosporidiosis case	Jimma	(6,9]	Female	Dry (Nov-Jan)	1-7y	mother	2	3-6	6+	2+ per room	0	0	0	0	0	0	0	0	0	0	improved	improved	Unimproved/borehole/p.spring	treated	Unsafely disposed	1	1	0	0	Vaginal	Not premature	Weaned early	Yes	Breastmilk now	Normal	None	No diarrheoa last month	None
Control	Jimma	(12,15]	Female	Dry (Feb-Apr y2)	1-7y	mother	4	3-6	4-5	2+ per room	0	0	0	0	0	0	0	0	0	0	unimproved facility	unimproved	private tap	untreated	safely disposed	1	1	1	0	Vaginal	Not premature	Weaned early	Yes	Breastmilk now	Normal	None	No diarrheoa last month	1+ times
Non-cryptosporidiosis case	Jimma	(3,6]	Female	Dry (Nov-Jan)	8y+	mother	5	7of7	4-5	2+ per room	0	0	0	0	0	0	0	0	0	0	improved but shared	unimproved	private tap	untreated	Unsafely disposed	1	1	1	0	Vaginal	Not premature	Weaned early	Yes	Breastmilk now	Normal	None	No diarrheoa last month	None
Control	Jimma	(6,9]	Female	Wet (May-Jul y1)	8y+	mother	4	3-6	4-5	2+ per room	0	0	0	0	0	0	0	0	0	0	unimproved facility	unimproved	private tap	untreated	Unsafely disposed	1	1	0	0	Caesarean	Not premature	Weaned early	Yes	Breastmilk now	Normal	None	No diarrheoa last month	None
Control	Serbo	(21,24]	Female	Wet (Aug-Oct)	0y	other	2	3-6	4-5	2+ per room	0	0	0	0	0	1	0	1	0	1	unimproved facility	unimproved	public tap	untreated	safely disposed	1	1	0	0	Vaginal	Not premature	Not weaned early	No	No breastmilk now	Normal	None	Diarrhoea last month	None
Non-cryptosporidiosis case	Jimma	(12,15]	Female	Dry (Feb-Apr y1)	8y+	mother	4	3-6	4-5	2+ per room	1	0	0	0	1	0	0	1	1	2	improved but shared	unimproved	private tap	untreated	safely disposed	1	1	0	0	Vaginal	Not premature	Weaned early	Yes	Breastmilk now	Normal	1+ times	No diarrheoa last month	1+ times
Control	Jimma	(9,12]	Male	Dry (Feb-Apr y2)	1-7y	mother	1	0-2	4-5	2+ per room	0	0	0	0	0	0	0	0	0	0	unimproved facility	unimproved	private tap	untreated	safely disposed	1	1	1	0	Vaginal	Not premature	Weaned early	Yes	Breastmilk now	MAM	None	Diarrhoea last month	1+ times
Control	Jimma	[0,3]	Male	Wet (May-Jul y1)	8y+	mother	5	7of7	2-3	2+ per room	0	0	0	0	0	0	0	0	0	0	improved	improved	private tap	untreated	safely disposed	0	1	0	0	Vaginal	Not premature	Not weaned early	No	Breastmilk now	Normal	None	No diarrheoa last month	1+ times
Non-cryptosporidiosis case	Jimma	[0,3]	Male	Wet (May-Jul y1)	0y	mother	2	3-6	2-3	2+ per room	0	0	0	0	0	0	0	0	0	0	improved	improved	Unimproved/borehole/p.spring	untreated	Unsafely disposed	0	0	1	0	Vaginal	Not premature	Not weaned early	No	Breastmilk now	NA	None	No diarrheoa last month	None
Non-cryptosporidiosis case	Jimma	(12,15]	Male	Dry (Nov-Jan)	1-7y	mother	4	3-6	4-5	2+ per room	0	0	0	0	0	0	0	0	0	0	improved	improved	private tap	untreated	Unsafely disposed	1	1	1	0	Vaginal	Not premature	Not weaned early	No	Breastmilk now	MAM	None	No diarrheoa last month	1+ times
Non-cryptosporidiosis case	Jimma	(3,6]	Male	Wet (May-Jul y1)	0y	mother	2	3-6	4-5	2+ per room	1	1	0	1	0	0	0	1	1	3	improved	improved	Unimproved/borehole/p.spring	untreated	Unsafely disposed	1	1	0	0	Vaginal	Not premature	Weaned early	Yes	Breastmilk now	MAM	None	No diarrheoa last month	None
Control	Serbo	(6,9]	Female	Wet (Aug-Oct)	0y	mother	2	3-6	4-5	2+ per room	0	0	0	0	0	0	0	0	0	0	unimproved facility	unimproved	public tap	untreated	Unsafely disposed	1	0	0	0	Caesarean	Not premature	Weaned early	Yes	Breastmilk now	Normal	None	Diarrhoea last month	None
Non-cryptosporidiosis case	Serbo	(9,12]	Male	Dry (Feb-Apr y1)	0y	mother	3	3-6	4-5	2+ per room	0	0	0	0	1	0	0	1	0	1	unimproved facility	unimproved	public tap	untreated	Unsafely disposed	1	1	0	0	Caesarean	Not premature	Not weaned early	No	Breastmilk now	Normal	1+ times	Diarrhoea last month	1+ times
Cryptosporidiosis case	Serbo	(9,12]	Female	Wet (May-Jul y1)	1-7y	mother	4	3-6	4-5	2+ per room	1	0	0	0	0	1	0	1	1	2	unimproved facility	unimproved	private tap	untreated	Unsafely disposed	1	1	1	0	Vaginal	Not premature	Not weaned early	No	Breastmilk now	Normal	None	Diarrhoea last month	1+ times
Non-cryptosporidiosis case	Jimma	(9,12]	Male	Wet (May-Jul y2)	8y+	mother	4	3-6	4-5	2+ per room	0	0	0	0	0	0	0	0	0	0	unimproved facility	unimproved	public tap	untreated	Unsafely disposed	1	1	1	0	Vaginal	Not premature	Not weaned early	No	Breastmilk now	MAM	None	Diarrhoea last month	None
Non-cryptosporidiosis case	Jimma	(6,9]	Male	Wet (Aug-Oct)	8y+	other	4	3-6	2-3	2+ per room	0	0	0	0	0	0	0	0	0	0	improved	improved	private tap	untreated	Unsafely disposed	1	1	0	0	Vaginal	Not premature	Weaned early	Yes	Breastmilk now	Normal	None	No diarrheoa last month	None
Non-cryptosporidiosis case	Serbo	(6,9]	Male	Dry (Feb-Apr y1)	8y+	mother	1	0-2	2-3	2+ per room	0	0	0	0	0	0	0	0	0	0	unimproved facility	unimproved	private tap	untreated	Unsafely disposed	1	1	0	0	Vaginal	Not premature	Weaned early	Yes	Breastmilk now	Normal	None	Diarrhoea last month	1+ times
Non-cryptosporidiosis case	Serbo	(3,6]	Female	Dry (Feb-Apr y2)	0y	mother	1	0-2	4-5	2+ per room	1	0	0	0	0	1	0	1	1	2	unimproved facility	unimproved	Unimproved/borehole/p.spring	untreated	Unsafely disposed	1	0	1	0	Vaginal	Not premature	Not weaned early	No	Breastmilk now	Normal	None	No diarrheoa last month	None
Control	Jimma	[0,3]	Female	Dry (Nov-Jan)	1-7y	mother	1	0-2	2-3	2+ per room	1	0	0	0	0	0	0	1	1	1	unimproved facility	unimproved	private tap	untreated	Unsafely disposed	1	0	0	0	Vaginal	Not premature	Not weaned early	No	Breastmilk now	Normal	None	No diarrheoa last month	None
Non-cryptosporidiosis case	Jimma	[0,3]	Male	Dry (Nov-Jan)	8y+	mother	5	3-6	2-3	<2 per room	0	0	0	0	1	0	0	1	0	1	improved but shared	unimproved	private tap	untreated	Unsafely disposed	1	1	1	0	Vaginal	NA	Weaned early	Yes	Breastmilk now	MAM	None	No diarrheoa last month	None
Control	Jimma	(6,9]	Male	Wet (May-Jul y1)	1-7y	mother	2	3-6	4-5	2+ per room	0	0	0	0	0	0	0	0	0	0	unimproved facility	unimproved	private tap	untreated	Unsafely disposed	1	1	1	0	Caesarean	Not premature	Weaned early	Yes	Breastmilk now	Normal	1+ times	No diarrheoa last month	1+ times
Control	Jimma	(21,24]	Male	Dry (Nov-Jan)	0y	mother	1	0-2	2-3	2+ per room	0	0	0	0	0	0	0	0	0	0	unimproved facility	unimproved	private tap	untreated	Unsafely disposed	1	0	1	0	Vaginal	Not premature	Not weaned early	No	Breastmilk now	Normal	None	Diarrhoea last month	None
Non-cryptosporidiosis case	Serbo	(9,12]	Male	Wet (May-Jul y2)	0y	mother	1	0-2	6+	2+ per room	1	0	0	0	0	1	0	1	1	2	unimproved facility	unimproved	Unimproved/borehole/p.spring	untreated	Unsafely disposed	1	0	0	0	Vaginal	Not premature	Not weaned early	No	No breastmilk now	Normal	None	No diarrheoa last month	None
Control	Serbo	(18,21]	Female	Wet (Aug-Oct)	1-7y	mother	2	3-6	4-5	2+ per room	0	0	0	0	0	0	0	0	0	0	unimproved facility	unimproved	public tap	untreated	safely disposed	1	0	0	0	Vaginal	Not premature	Not weaned early	No	No breastmilk now	Normal	None	Diarrhoea last month	None
Control	Jimma	(6,9]	Male	Dry (Feb-Apr y2)	8y+	mother	5	3-6	4-5	2+ per room	0	0	0	0	1	0	0	1	0	1	unimproved facility	unimproved	private tap	untreated	Unsafely disposed	1	0	0	0	Vaginal	Not premature	Not weaned early	No	Breastmilk now	Normal	None	No diarrheoa last month	None
Cryptosporidiosis case	Serbo	(9,12]	Female	Dry (Feb-Apr y1)	1-7y	mother	3	3-6	4-5	2+ per room	1	0	1	0	0	1	0	1	1	3	unimproved facility	unimproved	public tap	untreated	Unsafely disposed	1	1	0	0	Vaginal	Not premature	Not weaned early	No	Breastmilk now	MAM	None	Diarrhoea last month	1+ times
Non-cryptosporidiosis case	Jimma	(9,12]	Female	Dry (Feb-Apr y1)	8y+	mother	5	7of7	6+	2+ per room	1	0	0	0	0	0	0	1	1	1	unimproved facility	unimproved	private tap	untreated	safely disposed	1	1	0	0	Caesarean	Not premature	Not weaned early	No	Breastmilk now	Normal	1+ times	NA	1+ times
Non-cryptosporidiosis case	Serbo	(6,9]	Female	Dry (Feb-Apr y1)	1-7y	mother	2	3-6	6+	NA	1	0	0	0	0	0	0	1	1	1	unimproved facility	unimproved	Unimproved/borehole/p.spring	untreated	Unsafely disposed	1	1	0	0	Vaginal	Not premature	Not weaned early	No	Breastmilk now	Normal	None	No diarrheoa last month	None
Non-cryptosporidiosis case	Serbo	(15,18]	Male	Dry (Feb-Apr y1)	0y	mother	1	0-2	6+	2+ per room	1	0	0	0	0	1	0	1	1	2	unimproved facility	unimproved	Unimproved/borehole/p.spring	untreated	Unsafely disposed	1	1	1	0	Vaginal	Not premature	Not weaned early	No	Breastmilk now	Normal	None	No diarrheoa last month	None
Control	Jimma	(6,9]	Female	Wet (May-Jul y2)	8y+	mother	2	3-6	2-3	2+ per room	1	0	0	0	0	0	0	1	1	1	improved but shared	unimproved	private tap	untreated	safely disposed	0	1	1	0	Caesarean	Not premature	Not weaned early	No	Breastmilk now	Normal	None	No diarrheoa last month	None
Non-cryptosporidiosis case	Serbo	(9,12]	Male	Wet (Aug-Oct)	8y+	mother	3	3-6	4-5	2+ per room	1	0	0	0	0	1	0	1	1	2	improved	improved	private tap	untreated	Unsafely disposed	1	0	1	0	Vaginal	Not premature	Not weaned early	No	Breastmilk now	Normal	None	No diarrheoa last month	None
Non-cryptosporidiosis case	Serbo	(6,9]	Female	Wet (Aug-Oct)	0y	mother	3	3-6	6+	2+ per room	1	1	0	1	1	1	0	1	1	5	unimproved facility	unimproved	Unimproved/borehole/p.spring	untreated	Unsafely disposed	1	1	1	0	Vaginal	Not premature	Weaned early	Yes	Breastmilk now	Normal	None	No diarrheoa last month	None
Cryptosporidiosis case	Jimma	(6,9]	Male	Dry (Feb-Apr y1)	1-7y	mother	3	3-6	6+	2+ per room	0	1	0	0	0	0	0	1	0	1	unimproved facility	unimproved	public tap	untreated	Unsafely disposed	1	1	1	0	Vaginal	Not premature	Not weaned early	No	Breastmilk now	Normal	None	No diarrheoa last month	1+ times
Control	Serbo	(9,12]	Male	Dry (Feb-Apr y2)	0y	mother	NA	NA	4-5	2+ per room	1	0	0	1	0	1	0	1	1	3	improved but shared	unimproved	Unimproved/borehole/p.spring	untreated	Unsafely disposed	1	1	1	0	Vaginal	Not premature	Not weaned early	No	Breastmilk now	Normal	None	No diarrheoa last month	None
Control	Jimma	(6,9]	Male	Wet (May-Jul y1)	8y+	mother	5	7of7	4-5	2+ per room	0	0	0	0	0	0	0	0	0	0	improved	improved	private tap	untreated	safely disposed	1	1	1	0	Caesarean	Not premature	Weaned early	Yes	Breastmilk now	Normal	None	No diarrheoa last month	None
Control	Jimma	[0,3]	Female	Wet (May-Jul y1)	0y	mother	2	3-6	4-5	2+ per room	0	0	0	0	0	1	0	1	0	1	unimproved facility	unimproved	private tap	untreated	Unsafely disposed	1	1	0	0	Vaginal	Not premature	Not weaned early	No	Breastmilk now	Normal	None	No diarrheoa last month	None
Control	Serbo	(6,9]	Male	Wet (May-Jul y1)	0y	mother	3	3-6	6+	2+ per room	1	0	1	1	0	1	0	1	1	4	improved	improved	private tap	untreated	Unsafely disposed	1	1	1	0	Vaginal	Not premature	Not weaned early	No	Breastmilk now	Normal	None	Diarrhoea last month	1+ times
Control	Serbo	(12,15]	Female	Wet (Aug-Oct)	0y	mother	3	3-6	6+	2+ per room	1	0	1	0	0	0	0	1	1	2	unimproved facility	unimproved	Unimproved/borehole/p.spring	treated	safely disposed	1	1	1	0	Vaginal	Not premature	Not weaned early	No	Breastmilk now	Normal	1+ times	No diarrheoa last month	None
Cryptosporidiosis case	Jimma	(9,12]	Male	Wet (May-Jul y1)	8y+	mother	3	3-6	2-3	<2 per room	0	0	0	0	1	0	0	1	0	1	improved	improved	private tap	untreated	Unsafely disposed	1	1	1	0	Vaginal	Not premature	Not weaned early	No	No breastmilk now	SAM	None	No diarrheoa last month	None
Non-cryptosporidiosis case	Serbo	(9,12]	Female	Wet (Aug-Oct)	0y	mother	1	0-2	2-3	2+ per room	1	0	0	1	0	1	0	1	1	3	unimproved facility	unimproved	Unimproved/borehole/p.spring	untreated	Unsafely disposed	1	1	1	1	Vaginal	Not premature	Weaned early	Yes	Breastmilk now	Normal	None	No diarrheoa last month	None
Control	Serbo	(6,9]	Male	Wet (May-Jul y2)	1-7y	mother	3	3-6	4-5	2+ per room	1	0	1	0	0	1	0	1	1	3	improved but shared	unimproved	Unimproved/borehole/p.spring	untreated	Unsafely disposed	0	1	1	0	Vaginal	Not premature	Not weaned early	No	Breastmilk now	MAM	None	No diarrheoa last month	1+ times
Control	Jimma	(3,6]	Male	Dry (Feb-Apr y2)	1-7y	mother	2	3-6	4-5	2+ per room	0	0	0	0	0	0	0	0	0	0	unimproved facility	unimproved	private tap	untreated	Unsafely disposed	1	1	0	0	Vaginal	Not premature	Not weaned early	No	Breastmilk now	Normal	None	No diarrheoa last month	1+ times
Control	Serbo	(6,9]	Female	Dry (Nov-Jan)	1-7y	mother	4	3-6	2-3	<2 per room	0	0	0	0	0	0	0	0	0	0	unimproved facility	unimproved	private tap	untreated	Unsafely disposed	1	1	1	0	Vaginal	Not premature	Not weaned early	No	Breastmilk now	Normal	None	No diarrheoa last month	None
Non-cryptosporidiosis case	Jimma	[0,3]	Male	Wet (Aug-Oct)	0y	mother	5	7of7	6+	2+ per room	0	0	0	0	0	0	0	0	0	0	improved but shared	unimproved	private tap	untreated	Unsafely disposed	1	1	1	0	Vaginal	Premature	Not weaned early	No	Breastmilk now	Normal	None	No diarrheoa last month	1+ times
Non-cryptosporidiosis case	Jimma	(12,15]	Female	Dry (Nov-Jan)	1-7y	mother	4	3-6	4-5	2+ per room	0	0	0	0	1	1	1	1	0	3	improved	improved	private tap	untreated	safely disposed	1	1	0	0	Caesarean	Not premature	Weaned early	Yes	Breastmilk now	Normal	None	No diarrheoa last month	1+ times
Non-cryptosporidiosis case	Jimma	(15,18]	Female	Wet (May-Jul y1)	8y+	mother	5	7of7	2-3	<2 per room	0	0	0	0	0	1	0	1	0	1	unimproved facility	unimproved	private tap	untreated	Unsafely disposed	1	1	1	0	Vaginal	Not premature	Not weaned early	No	Breastmilk now	Normal	None	Diarrhoea last month	1+ times
Control	Jimma	(6,9]	Female	Dry (Nov-Jan)	8y+	mother	4	3-6	2-3	2+ per room	0	0	0	0	0	0	0	0	0	0	unimproved facility	unimproved	private tap	untreated	Unsafely disposed	1	1	1	0	Vaginal	Not premature	Not weaned early	No	Breastmilk now	Normal	None	No diarrheoa last month	None
Non-cryptosporidiosis case	Serbo	[0,3]	Male	Dry (Feb-Apr y2)	1-7y	mother	1	0-2	2-3	<2 per room	0	0	0	0	0	0	0	0	0	0	improved but shared	unimproved	public tap	untreated	Unsafely disposed	1	0	0	0	Vaginal	Not premature	NA	NA	No breastmilk now	Normal	None	No diarrheoa last month	None
Control	Serbo	(6,9]	Male	Wet (May-Jul y1)	8y+	mother	5	7of7	6+	2+ per room	0	0	0	0	0	1	0	1	0	1	improved	improved	private tap	untreated	Unsafely disposed	1	1	1	0	Vaginal	Not premature	Not weaned early	No	Breastmilk now	Normal	None	No diarrheoa last month	1+ times
Control	Serbo	(21,24]	Female	Dry (Nov-Jan)	1-7y	mother	2	3-6	2-3	2+ per room	1	0	0	0	0	1	0	1	1	2	unimproved facility	unimproved	Unimproved/borehole/p.spring	untreated	safely disposed	1	1	1	0	Vaginal	Not premature	Weaned early	Yes	No breastmilk now	Normal	None	No diarrheoa last month	1+ times
Control	Serbo	(6,9]	Female	Dry (Feb-Apr y2)	8y+	mother	5	3-6	4-5	2+ per room	0	0	0	0	0	0	0	0	0	0	unimproved facility	unimproved	private tap	untreated	Unsafely disposed	1	1	1	0	Vaginal	Not premature	Not weaned early	No	Breastmilk now	Normal	None	No diarrheoa last month	None
Control	Serbo	(6,9]	Male	Dry (Feb-Apr y2)	0y	mother	1	0-2	6+	2+ per room	0	0	1	1	0	1	0	1	1	3	unimproved facility	unimproved	Unimproved/borehole/p.spring	untreated	safely disposed	1	1	1	0	Vaginal	Not premature	Not weaned early	No	Breastmilk now	Normal	None	No diarrheoa last month	1+ times
Non-cryptosporidiosis case	Jimma	(6,9]	Male	Dry (Nov-Jan)	8y+	mother	4	3-6	2-3	2+ per room	0	0	0	0	0	0	0	0	0	0	improved but shared	unimproved	private tap	treated	Unsafely disposed	1	1	1	0	Vaginal	Not premature	Not weaned early	No	Breastmilk now	Normal	None	No diarrheoa last month	1+ times
Control	Jimma	(6,9]	Female	Wet (Aug-Oct)	8y+	mother	5	7of7	4-5	2+ per room	0	0	0	0	0	0	0	0	0	0	unimproved facility	unimproved	private tap	untreated	Unsafely disposed	1	1	0	0	Vaginal	Not premature	Not weaned early	No	Breastmilk now	Normal	None	No diarrheoa last month	None
Non-cryptosporidiosis case	Jimma	(9,12]	Female	Wet (May-Jul y1)	8y+	mother	3	3-6	2-3	2+ per room	0	0	0	0	0	0	0	0	0	0	improved	improved	private tap	untreated	Unsafely disposed	1	1	1	0	Vaginal	Not premature	Not weaned early	No	Breastmilk now	Normal	None	No diarrheoa last month	1+ times
Non-cryptosporidiosis case	Serbo	(6,9]	Male	Wet (May-Jul y1)	0y	mother	2	3-6	6+	2+ per room	1	0	0	1	1	1	0	1	1	4	unimproved facility	unimproved	public tap	untreated	Unsafely disposed	1	0	0	0	Vaginal	Not premature	Not weaned early	No	Breastmilk now	Normal	None	Diarrhoea last month	None
Control	Jimma	(18,21]	Female	Dry (Nov-Jan)	0y	mother	1	0-2	6+	2+ per room	1	0	0	0	0	1	0	1	1	2	unimproved facility	unimproved	public tap	untreated	Unsafely disposed	1	1	0	0	Vaginal	Not premature	Not weaned early	No	No breastmilk now	Normal	None	No diarrheoa last month	None
Control	Serbo	(15,18]	Male	Wet (May-Jul y1)	0y	mother	1	0-2	6+	2+ per room	1	0	0	0	0	1	0	1	1	2	unimproved facility	unimproved	Unimproved/borehole/p.spring	untreated	Unsafely disposed	1	1	0	1	Vaginal	Not premature	Weaned early	Yes	Breastmilk now	MAM	None	No diarrheoa last month	None
Control	Jimma	(15,18]	Female	Dry (Nov-Jan)	8y+	mother	3	3-6	4-5	2+ per room	0	0	0	0	1	1	0	1	0	2	unimproved facility	unimproved	private tap	untreated	Unsafely disposed	1	0	1	0	Vaginal	Not premature	Not weaned early	No	Breastmilk now	Normal	None	No diarrheoa last month	1+ times
Control	Serbo	(6,9]	Female	Wet (May-Jul y2)	1-7y	mother	1	0-2	2-3	2+ per room	0	0	0	0	1	1	0	1	0	2	unimproved facility	unimproved	Unimproved/borehole/p.spring	untreated	Unsafely disposed	1	0	0	0	Vaginal	Not premature	Not weaned early	No	Breastmilk now	Normal	None	No diarrheoa last month	None
Control	Jimma	(12,15]	Female	Wet (Aug-Oct)	8y+	mother	2	3-6	6+	2+ per room	0	0	0	0	0	0	0	0	0	0	unimproved facility	unimproved	private tap	untreated	safely disposed	1	0	1	0	Vaginal	Not premature	Not weaned early	No	Breastmilk now	Normal	None	No diarrheoa last month	None
Control	Serbo	(15,18]	Female	Dry (Feb-Apr y1)	1-7y	mother	5	3-6	2-3	<2 per room	1	1	1	1	0	1	0	1	1	5	unimproved facility	unimproved	private tap	untreated	Unsafely disposed	1	1	0	0	Vaginal	Not premature	Not weaned early	No	Breastmilk now	Normal	None	No diarrheoa last month	None
Control	Jimma	(6,9]	Male	Dry (Nov-Jan)	8y+	mother	3	3-6	4-5	2+ per room	0	0	0	0	0	0	0	0	0	0	unimproved facility	unimproved	private tap	untreated	safely disposed	1	1	1	0	Vaginal	Not premature	Weaned early	Yes	Breastmilk now	Normal	None	No diarrheoa last month	None
Control	Serbo	[0,3]	Male	Wet (Aug-Oct)	1-7y	mother	3	3-6	4-5	2+ per room	1	0	0	0	0	0	0	1	1	1	unimproved facility	unimproved	Unimproved/borehole/p.spring	treated	Unsafely disposed	1	1	0	0	Vaginal	Not premature	Not weaned early	No	Breastmilk now	Normal	None	No diarrheoa last month	1+ times
Control	Serbo	(21,24]	Female	Dry (Nov-Jan)	1-7y	mother	1	0-2	4-5	2+ per room	1	0	0	1	0	0	0	1	1	2	unimproved facility	unimproved	Unimproved/borehole/p.spring	untreated	safely disposed	0	1	1	0	Vaginal	Not premature	Weaned early	Yes	No breastmilk now	Normal	None	No diarrheoa last month	None
Control	Jimma	(18,21]	Male	Dry (Feb-Apr y2)	1-7y	mother	1	0-2	4-5	2+ per room	0	0	0	0	0	0	0	0	0	0	unimproved facility	unimproved	private tap	untreated	safely disposed	1	0	1	0	Vaginal	Not premature	Not weaned early	No	Breastmilk now	Normal	None	Diarrhoea last month	1+ times
Control	Jimma	(21,24]	Male	Wet (May-Jul y2)	0y	mother	2	3-6	2-3	2+ per room	0	0	0	0	0	0	0	0	0	0	unimproved facility	unimproved	public tap	untreated	safely disposed	1	1	0	1	Vaginal	Not premature	Not weaned early	No	No breastmilk now	Normal	None	No diarrheoa last month	1+ times
Control	Serbo	(21,24]	Female	Dry (Feb-Apr y2)	0y	mother	1	0-2	4-5	2+ per room	0	0	0	0	0	0	0	0	0	0	unimproved facility	unimproved	private tap	untreated	safely disposed	1	1	1	0	Vaginal	Not premature	Weaned early	Yes	Breastmilk now	Normal	None	No diarrheoa last month	None
Control	Serbo	(6,9]	Female	Wet (May-Jul y1)	8y+	mother	4	3-6	4-5	2+ per room	0	0	0	0	0	0	0	0	0	0	improved	improved	private tap	untreated	Unsafely disposed	1	1	1	0	Caesarean	Not premature	Not weaned early	No	Breastmilk now	Normal	None	No diarrheoa last month	1+ times
Control	Serbo	(15,18]	Male	Dry (Nov-Jan)	0y	mother	1	0-2	6+	2+ per room	1	1	1	0	0	1	0	1	1	4	unimproved facility	unimproved	Unimproved/borehole/p.spring	untreated	safely disposed	1	1	1	0	Vaginal	Not premature	Weaned early	Yes	Breastmilk now	Normal	None	No diarrheoa last month	None
Non-cryptosporidiosis case	Serbo	(21,24]	Male	Dry (Nov-Jan)	0y	mother	3	3-6	2-3	2+ per room	0	0	0	1	0	0	0	1	1	1	unimproved facility	unimproved	Unimproved/borehole/p.spring	untreated	Unsafely disposed	1	0	1	0	Vaginal	Not premature	Weaned early	Yes	Breastmilk now	Normal	None	No diarrheoa last month	None
Non-cryptosporidiosis case	Serbo	(3,6]	Male	Dry (Feb-Apr y2)	1-7y	mother	1	0-2	4-5	2+ per room	1	0	0	1	0	0	0	1	1	2	unimproved facility	unimproved	private tap	untreated	Unsafely disposed	1	0	1	0	Vaginal	Not premature	Not weaned early	No	Breastmilk now	Normal	None	No diarrheoa last month	None
Non-cryptosporidiosis case	Jimma	(3,6]	Male	Wet (May-Jul y1)	8y+	mother	4	3-6	6+	2+ per room	0	0	0	0	0	0	0	0	0	0	unimproved facility	unimproved	private tap	untreated	Unsafely disposed	1	1	1	0	Caesarean	Not premature	Weaned early	Yes	No breastmilk now	Normal	None	No diarrheoa last month	None
Non-cryptosporidiosis case	Serbo	(12,15]	Male	Dry (Feb-Apr y2)	0y	mother	1	0-2	2-3	2+ per room	0	0	0	0	0	0	0	0	0	0	improved but shared	unimproved	Unimproved/borehole/p.spring	untreated	safely disposed	1	0	1	0	Vaginal	Not premature	Weaned early	Yes	No breastmilk now	MAM	None	No diarrheoa last month	None
Control	Serbo	(18,21]	Male	Wet (May-Jul y1)	1-7y	mother	4	3-6	4-5	2+ per room	0	0	0	0	0	1	0	1	0	1	unimproved facility	unimproved	Unimproved/borehole/p.spring	untreated	safely disposed	1	1	0	0	Vaginal	Not premature	Not weaned early	No	Breastmilk now	Normal	None	No diarrheoa last month	None
Non-cryptosporidiosis case	Serbo	(6,9]	Female	Wet (Aug-Oct)	0y	mother	1	0-2	2-3	2+ per room	0	0	0	0	0	0	0	0	0	0	unimproved facility	unimproved	public tap	untreated	safely disposed	1	1	0	0	Vaginal	Not premature	Not weaned early	No	Breastmilk now	Normal	None	Diarrhoea last month	None
Non-cryptosporidiosis case	Serbo	(9,12]	Male	Wet (Aug-Oct)	8y+	mother	5	3-6	6+	<2 per room	0	0	0	0	0	0	0	0	0	0	unimproved facility	unimproved	private tap	untreated	Unsafely disposed	1	1	1	0	Vaginal	Not premature	Not weaned early	No	Breastmilk now	Normal	None	No diarrheoa last month	None
Non-cryptosporidiosis case	Serbo	(3,6]	Female	Wet (Aug-Oct)	0y	mother	NA	NA	4-5	2+ per room	1	0	1	1	0	1	0	1	1	4	unimproved facility	unimproved	Unimproved/borehole/p.spring	untreated	safely disposed	1	1	0	0	Vaginal	Not premature	Not weaned early	No	Breastmilk now	Normal	None	No diarrheoa last month	None
Non-cryptosporidiosis case	Jimma	(9,12]	Male	Dry (Feb-Apr y1)	1-7y	mother	4	3-6	2-3	2+ per room	0	0	0	0	0	0	0	0	0	0	unimproved facility	unimproved	public tap	untreated	Unsafely disposed	1	1	0	1	Vaginal	Not premature	Not weaned early	No	Breastmilk now	Normal	None	No diarrheoa last month	None
Non-cryptosporidiosis case	Jimma	(12,15]	Female	Dry (Nov-Jan)	8y+	mother	2	3-6	2-3	2+ per room	0	0	0	0	0	0	0	0	0	0	unimproved facility	unimproved	private tap	untreated	Unsafely disposed	1	0	0	0	Vaginal	Not premature	Weaned early	Yes	Breastmilk now	Normal	None	No diarrheoa last month	None
Control	Serbo	(3,6]	Female	Wet (Aug-Oct)	8y+	mother	3	3-6	4-5	<2 per room	1	0	0	0	0	1	0	1	1	2	improved	improved	public tap	untreated	Unsafely disposed	1	1	1	0	Vaginal	Not premature	Not weaned early	No	Breastmilk now	Normal	None	No diarrheoa last month	1+ times
Control	Serbo	(6,9]	Female	Dry (Nov-Jan)	1-7y	mother	1	0-2	NA	2+ per room	1	1	1	0	0	0	0	1	1	3	unimproved facility	unimproved	Unimproved/borehole/p.spring	untreated	Unsafely disposed	1	1	1	0	Vaginal	Not premature	Weaned early	Yes	Breastmilk now	Normal	None	No diarrheoa last month	None
Non-cryptosporidiosis case	Serbo	(3,6]	Male	Dry (Feb-Apr y1)	8y+	other	5	3-6	6+	2+ per room	0	0	0	0	0	0	0	0	0	0	improved	improved	private tap	untreated	Unsafely disposed	1	0	1	0	Vaginal	Not premature	Weaned early	Yes	Breastmilk now	Normal	None	No diarrheoa last month	None
Control	Serbo	(6,9]	Male	Dry (Nov-Jan)	0y	mother	1	0-2	4-5	2+ per room	1	0	1	1	0	0	0	1	1	3	unimproved facility	unimproved	Unimproved/borehole/p.spring	untreated	Unsafely disposed	1	1	1	0	Vaginal	Not premature	Weaned early	Yes	Breastmilk now	Normal	None	No diarrheoa last month	None
Control	Serbo	(6,9]	Female	Wet (Aug-Oct)	8y+	mother	3	3-6	2-3	<2 per room	1	0	0	0	0	1	0	1	1	2	unimproved facility	unimproved	public tap	untreated	Unsafely disposed	1	1	0	0	Vaginal	Not premature	Not weaned early	No	Breastmilk now	Normal	None	Diarrhoea last month	None
Control	Serbo	(3,6]	Female	Wet (May-Jul y2)	1-7y	mother	2	3-6	4-5	2+ per room	1	0	0	1	0	0	0	1	1	2	unimproved facility	unimproved	Unimproved/borehole/p.spring	untreated	Unsafely disposed	1	1	1	0	Vaginal	Not premature	Not weaned early	No	Breastmilk now	Normal	None	No diarrheoa last month	None
Non-cryptosporidiosis case	Jimma	(6,9]	Male	Wet (May-Jul y1)	8y+	other	4	3-6	4-5	2+ per room	0	0	0	0	0	0	0	0	0	0	improved	improved	private tap	untreated	Unsafely disposed	1	0	1	0	Vaginal	Not premature	Not weaned early	No	Breastmilk now	Normal	None	No diarrheoa last month	None
Control	Serbo	(21,24]	Male	Dry (Nov-Jan)	0y	mother	1	0-2	4-5	2+ per room	1	0	0	0	0	1	0	1	1	2	unimproved facility	unimproved	Unimproved/borehole/p.spring	untreated	safely disposed	1	0	1	0	Vaginal	Not premature	Weaned early	Yes	Breastmilk now	Normal	1+ times	No diarrheoa last month	None
Control	Serbo	(9,12]	Female	Dry (Feb-Apr y2)	8y+	mother	3	3-6	2-3	2+ per room	0	0	0	0	0	0	0	0	0	0	unimproved facility	unimproved	Unimproved/borehole/p.spring	untreated	safely disposed	1	1	1	0	Vaginal	Not premature	Weaned early	Yes	Breastmilk now	Normal	None	No diarrheoa last month	None
Control	Jimma	(6,9]	Male	Dry (Feb-Apr y2)	8y+	mother	5	3-6	4-5	2+ per room	0	0	0	0	0	0	0	0	0	0	unimproved facility	unimproved	private tap	untreated	Unsafely disposed	1	0	0	0	Vaginal	Not premature	Not weaned early	No	Breastmilk now	Normal	None	No diarrheoa last month	None
Control	Jimma	(12,15]	Male	Wet (May-Jul y2)	1-7y	mother	4	3-6	4-5	2+ per room	0	0	0	0	0	0	0	0	0	0	unimproved facility	unimproved	private tap	untreated	safely disposed	0	0	1	0	Vaginal	Not premature	Weaned early	Yes	Breastmilk now	Normal	None	Diarrhoea last month	None
Control	Serbo	(9,12]	Female	Dry (Feb-Apr y1)	8y+	mother	2	3-6	4-5	<2 per room	1	0	0	0	0	1	0	1	1	2	unimproved facility	unimproved	Unimproved/borehole/p.spring	untreated	Unsafely disposed	1	1	1	0	Vaginal	Not premature	Not weaned early	No	Breastmilk now	Normal	None	No diarrheoa last month	None
Non-cryptosporidiosis case	Serbo	(18,21]	Male	Dry (Nov-Jan)	1-7y	mother	3	3-6	4-5	2+ per room	0	0	0	0	0	0	0	0	0	0	improved	improved	public tap	untreated	Unsafely disposed	1	1	1	0	Vaginal	Not premature	Not weaned early	No	Breastmilk now	Normal	None	No diarrheoa last month	None
Cryptosporidiosis case	Serbo	(6,9]	Male	Wet (May-Jul y1)	0y	mother	2	3-6	4-5	2+ per room	1	1	0	1	0	1	0	1	1	4	improved	improved	public tap	untreated	Unsafely disposed	1	0	1	0	Vaginal	Not premature	Weaned early	Yes	Breastmilk now	Normal	None	No diarrheoa last month	None
Control	Jimma	(15,18]	Male	Dry (Nov-Jan)	8y+	mother	4	3-6	4-5	2+ per room	0	0	0	0	0	0	0	0	0	0	unimproved facility	unimproved	private tap	untreated	safely disposed	1	1	0	0	Vaginal	Not premature	Not weaned early	No	Breastmilk now	Normal	None	No diarrheoa last month	None
Control	Serbo	(6,9]	Male	Dry (Nov-Jan)	8y+	mother	5	3-6	4-5	2+ per room	0	0	0	0	0	0	0	0	0	0	unimproved facility	unimproved	private tap	untreated	Unsafely disposed	1	1	1	0	Vaginal	Not premature	Weaned early	Yes	Breastmilk now	Normal	None	No diarrheoa last month	None
Control	Serbo	(6,9]	Male	Wet (Aug-Oct)	0y	mother	1	0-2	4-5	2+ per room	1	0	0	1	0	1	0	1	1	3	unimproved facility	unimproved	Unimproved/borehole/p.spring	untreated	Unsafely disposed	0	0	1	0	Vaginal	Not premature	Not weaned early	No	Breastmilk now	Normal	None	No diarrheoa last month	None
Control	Serbo	(21,24]	Female	Wet (May-Jul y1)	0y	mother	3	3-6	6+	2+ per room	1	0	0	0	0	0	0	1	1	1	unimproved facility	unimproved	Unimproved/borehole/p.spring	untreated	Unsafely disposed	1	0	0	0	Vaginal	Not premature	Not weaned early	No	Breastmilk now	Normal	None	Diarrhoea last month	1+ times
Cryptosporidiosis case	Serbo	(6,9]	Female	Wet (May-Jul y1)	0y	mother	2	3-6	4-5	2+ per room	1	0	0	0	0	1	0	1	1	2	improved	improved	Unimproved/borehole/p.spring	untreated	Unsafely disposed	1	1	1	0	Vaginal	Not premature	Not weaned early	No	Breastmilk now	Normal	None	No diarrheoa last month	None
Control	Jimma	(15,18]	Male	Dry (Nov-Jan)	1-7y	mother	1	0-2	2-3	<2 per room	0	0	0	0	0	1	0	1	0	1	unimproved facility	unimproved	private tap	untreated	safely disposed	1	0	1	0	Vaginal	Not premature	Weaned early	Yes	Breastmilk now	Normal	None	Diarrhoea last month	1+ times
Control	Jimma	[0,3]	Male	Dry (Nov-Jan)	0y	mother	2	3-6	6+	2+ per room	0	0	0	0	0	0	0	0	0	0	unimproved facility	unimproved	private tap	untreated	Unsafely disposed	1	0	1	0	Vaginal	Not premature	Not weaned early	No	Breastmilk now	NA	None	Diarrhoea last month	None
Non-cryptosporidiosis case	Serbo	(3,6]	Male	Wet (Aug-Oct)	8y+	mother	3	3-6	6+	2+ per room	1	0	0	1	1	1	0	1	1	4	unimproved facility	unimproved	Unimproved/borehole/p.spring	treated	Unsafely disposed	1	1	0	0	Vaginal	Not premature	Not weaned early	No	Breastmilk now	Normal	None	No diarrheoa last month	None
Non-cryptosporidiosis case	Jimma	(12,15]	Female	Wet (May-Jul y1)	8y+	mother	5	7of7	4-5	2+ per room	0	0	0	0	0	0	0	0	0	0	unimproved facility	unimproved	private tap	untreated	safely disposed	0	1	1	0	Vaginal	Not premature	Weaned early	Yes	Breastmilk now	Normal	None	No diarrheoa last month	1+ times
Non-cryptosporidiosis case	Jimma	(6,9]	Female	Wet (Aug-Oct)	8y+	other	3	3-6	4-5	2+ per room	0	0	0	0	0	0	0	0	0	0	improved	improved	private tap	untreated	Unsafely disposed	1	1	0	0	Vaginal	Not premature	Weaned early	Yes	Breastmilk now	Normal	None	No diarrheoa last month	None
Control	Jimma	(15,18]	Female	Dry (Feb-Apr y2)	1-7y	mother	2	3-6	4-5	2+ per room	0	0	0	0	0	0	0	0	0	0	unimproved facility	unimproved	private tap	untreated	safely disposed	1	0	1	0	Vaginal	Not premature	Not weaned early	No	Breastmilk now	Normal	None	Diarrhoea last month	None
Control	Serbo	(6,9]	Female	Dry (Feb-Apr y1)	1-7y	mother	2	3-6	4-5	2+ per room	0	0	0	0	0	0	0	0	0	0	unimproved facility	unimproved	Unimproved/borehole/p.spring	untreated	Unsafely disposed	1	1	1	0	Vaginal	Premature	Not weaned early	No	Breastmilk now	Normal	None	No diarrheoa last month	None
Control	Serbo	(6,9]	Male	Dry (Feb-Apr y1)	1-7y	mother	1	0-2	2-3	2+ per room	1	0	0	0	0	0	0	1	1	1	unimproved facility	unimproved	Unimproved/borehole/p.spring	untreated	Unsafely disposed	1	1	0	0	Caesarean	Not premature	Not weaned early	No	No breastmilk now	Normal	None	No diarrheoa last month	None
Control	Jimma	(21,24]	Male	Wet (May-Jul y1)	8y+	mother	4	3-6	4-5	2+ per room	0	0	0	0	0	0	0	0	0	0	unimproved facility	unimproved	private tap	treated	safely disposed	1	1	1	0	Caesarean	Not premature	Not weaned early	No	Breastmilk now	Normal	None	No diarrheoa last month	None
Non-cryptosporidiosis case	Serbo	(15,18]	Male	Wet (May-Jul y1)	0y	mother	2	3-6	6+	2+ per room	0	0	0	0	0	0	0	0	0	0	unimproved facility	unimproved	private tap	untreated	Unsafely disposed	1	1	0	0	Vaginal	Not premature	Not weaned early	No	Breastmilk now	Normal	None	No diarrheoa last month	None
Non-cryptosporidiosis case	Jimma	(18,21]	Female	Dry (Nov-Jan)	1-7y	mother	2	3-6	6+	2+ per room	0	0	0	0	0	0	0	0	0	0	improved but shared	unimproved	public tap	untreated	safely disposed	1	1	1	0	Vaginal	Not premature	Weaned early	Yes	No breastmilk now	Normal	None	No diarrheoa last month	None
Control	Serbo	(21,24]	Male	Wet (Aug-Oct)	0y	mother	3	3-6	6+	2+ per room	1	1	0	0	0	1	0	1	1	3	unimproved facility	unimproved	Unimproved/borehole/p.spring	treated	Unsafely disposed	1	1	0	0	Vaginal	Not premature	Not weaned early	No	No breastmilk now	Normal	1+ times	No diarrheoa last month	None
Non-cryptosporidiosis case	Jimma	(9,12]	Female	Dry (Nov-Jan)	8y+	mother	4	3-6	4-5	2+ per room	0	0	0	0	0	0	0	0	0	0	improved but shared	unimproved	public tap	untreated	safely disposed	1	1	0	0	Vaginal	Not premature	Not weaned early	No	Breastmilk now	Normal	None	No diarrheoa last month	1+ times
Cryptosporidiosis case	Serbo	(9,12]	Female	Dry (Feb-Apr y1)	1-7y	mother	5	3-6	4-5	2+ per room	0	0	0	0	0	0	0	0	0	0	unimproved facility	unimproved	private tap	untreated	Unsafely disposed	1	1	0	0	Vaginal	Not premature	Not weaned early	No	Breastmilk now	Normal	None	Diarrhoea last month	1+ times
Control	Serbo	(21,24]	Male	Wet (Aug-Oct)	1-7y	mother	2	3-6	2-3	2+ per room	1	0	0	1	0	1	0	1	1	3	unimproved facility	unimproved	Unimproved/borehole/p.spring	untreated	Unsafely disposed	1	1	0	0	Vaginal	Not premature	Not weaned early	No	No breastmilk now	Normal	None	No diarrheoa last month	None
Control	Serbo	(6,9]	Female	Dry (Nov-Jan)	1-7y	mother	4	3-6	6+	2+ per room	1	1	0	1	0	1	0	1	1	4	unimproved facility	unimproved	Unimproved/borehole/p.spring	untreated	Unsafely disposed	1	1	1	0	Vaginal	Not premature	Not weaned early	No	Breastmilk now	Normal	None	No diarrheoa last month	None
Non-cryptosporidiosis case	Serbo	(6,9]	Female	Dry (Feb-Apr y2)	8y+	mother	4	3-6	4-5	2+ per room	0	0	0	0	0	0	0	0	0	0	improved but shared	unimproved	public tap	untreated	Unsafely disposed	1	0	1	0	Caesarean	Not premature	Not weaned early	No	No breastmilk now	Normal	None	No diarrheoa last month	None
Cryptosporidiosis case	Jimma	(6,9]	Male	Dry (Feb-Apr y2)	1-7y	mother	5	3-6	4-5	2+ per room	1	0	0	0	0	0	0	1	1	1	improved	improved	public tap	untreated	Unsafely disposed	1	1	1	0	Vaginal	Not premature	Not weaned early	No	Breastmilk now	Normal	None	No diarrheoa last month	None
Control	Jimma	[0,3]	Male	Wet (Aug-Oct)	1-7y	mother	3	3-6	4-5	2+ per room	0	0	0	0	1	1	0	1	0	2	unimproved facility	unimproved	private tap	untreated	Unsafely disposed	1	1	1	0	Vaginal	Not premature	Not weaned early	No	Breastmilk now	Normal	1+ times	No diarrheoa last month	1+ times
Non-cryptosporidiosis case	Jimma	(15,18]	Male	Wet (Aug-Oct)	8y+	mother	2	3-6	2-3	2+ per room	0	0	0	0	0	0	0	0	0	0	improved	improved	private tap	untreated	safely disposed	1	1	1	0	Vaginal	Not premature	Not weaned early	No	Breastmilk now	Normal	None	No diarrheoa last month	1+ times
Control	Serbo	[0,3]	Male	Wet (May-Jul y2)	0y	mother	1	0-2	4-5	2+ per room	0	0	0	0	0	0	0	0	0	0	unimproved facility	unimproved	Unimproved/borehole/p.spring	untreated	Unsafely disposed	1	0	0	0	Vaginal	Not premature	Not weaned early	No	Breastmilk now	Normal	None	No diarrheoa last month	None
Control	Jimma	(21,24]	Male	Wet (May-Jul y1)	8y+	mother	4	3-6	4-5	2+ per room	0	0	0	0	0	0	0	0	0	0	unimproved facility	unimproved	private tap	untreated	safely disposed	1	1	1	0	Vaginal	Not premature	Weaned early	Yes	Breastmilk now	Normal	None	Diarrhoea last month	None
Control	Serbo	(15,18]	Male	Wet (Aug-Oct)	8y+	mother	5	3-6	4-5	2+ per room	0	0	0	1	1	0	0	1	1	2	unimproved facility	unimproved	private tap	untreated	safely disposed	1	1	1	0	Vaginal	Not premature	Not weaned early	No	Breastmilk now	Normal	None	No diarrheoa last month	None
Control	Serbo	(6,9]	Male	Dry (Nov-Jan)	0y	mother	3	3-6	6+	2+ per room	0	1	0	0	0	1	0	1	0	2	unimproved facility	unimproved	Unimproved/borehole/p.spring	untreated	Unsafely disposed	1	1	0	0	Vaginal	Not premature	Not weaned early	No	Breastmilk now	Normal	None	Diarrhoea last month	None
Control	Serbo	(3,6]	Female	Wet (May-Jul y1)	1-7y	mother	3	3-6	6+	2+ per room	1	0	1	0	0	1	0	1	1	3	unimproved facility	unimproved	Unimproved/borehole/p.spring	untreated	Unsafely disposed	1	1	0	0	Vaginal	Not premature	Not weaned early	No	Breastmilk now	Normal	None	Diarrhoea last month	None
Control	Serbo	(6,9]	Male	Dry (Feb-Apr y2)	0y	mother	2	3-6	6+	2+ per room	1	0	0	0	0	0	0	1	1	1	improved but shared	unimproved	Unimproved/borehole/p.spring	untreated	Unsafely disposed	1	1	0	0	Vaginal	Not premature	Weaned early	Yes	Breastmilk now	Normal	None	No diarrheoa last month	1+ times
Control	Serbo	(21,24]	Male	Wet (May-Jul y2)	0y	mother	3	3-6	4-5	2+ per room	0	0	0	0	0	0	0	0	0	0	unimproved facility	unimproved	private tap	untreated	safely disposed	1	1	1	0	Vaginal	Not premature	Weaned early	Yes	No breastmilk now	Normal	None	No diarrheoa last month	None
Control	Serbo	(6,9]	Female	Wet (Aug-Oct)	0y	mother	4	3-6	6+	2+ per room	1	0	1	0	0	0	0	1	1	2	improved	improved	private tap	untreated	safely disposed	1	1	1	0	Vaginal	Not premature	Not weaned early	No	Breastmilk now	Normal	None	No diarrheoa last month	None
Control	Jimma	(3,6]	Male	Wet (May-Jul y2)	1-7y	mother	4	3-6	4-5	2+ per room	0	1	0	0	0	0	0	1	0	1	unimproved facility	unimproved	private tap	untreated	Unsafely disposed	1	1	0	1	Vaginal	Not premature	Not weaned early	No	Breastmilk now	Normal	None	No diarrheoa last month	None
Non-cryptosporidiosis case	Serbo	(6,9]	Male	Wet (May-Jul y1)	0y	mother	1	0-2	6+	2+ per room	1	1	0	0	0	1	0	1	1	3	unimproved facility	unimproved	Unimproved/borehole/p.spring	untreated	Unsafely disposed	1	1	1	0	Vaginal	Not premature	Not weaned early	No	Breastmilk now	Normal	None	No diarrheoa last month	None
Non-cryptosporidiosis case	Serbo	(3,6]	Male	Wet (May-Jul y2)	1-7y	mother	5	3-6	4-5	2+ per room	0	0	0	0	0	0	0	0	0	0	unimproved facility	unimproved	private tap	untreated	Unsafely disposed	1	1	1	0	Vaginal	Not premature	Weaned early	Yes	Breastmilk now	Normal	None	No diarrheoa last month	None
Control	Serbo	[0,3]	Male	Dry (Nov-Jan)	0y	mother	2	3-6	6+	2+ per room	1	0	0	0	0	1	0	1	1	2	unimproved facility	unimproved	Unimproved/borehole/p.spring	untreated	Unsafely disposed	1	1	0	0	Vaginal	Not premature	Not weaned early	No	Breastmilk now	Normal	None	No diarrheoa last month	1+ times
Non-cryptosporidiosis case	Jimma	(15,18]	Female	Dry (Nov-Jan)	8y+	mother	4	3-6	4-5	<2 per room	0	0	0	0	0	0	0	0	0	0	unimproved facility	unimproved	private tap	treated	Unsafely disposed	1	1	1	0	Vaginal	Not premature	Not weaned early	No	Breastmilk now	Normal	None	No diarrheoa last month	None
Control	Serbo	(9,12]	Male	Wet (May-Jul y1)	0y	mother	2	3-6	6+	2+ per room	1	0	0	0	0	0	0	1	1	1	unimproved facility	unimproved	Unimproved/borehole/p.spring	untreated	Unsafely disposed	1	1	1	0	Vaginal	Premature	Not weaned early	No	Breastmilk now	MAM	None	No diarrheoa last month	None
Non-cryptosporidiosis case	Jimma	(15,18]	Male	Dry (Feb-Apr y1)	1-7y	other	4	3-6	4-5	2+ per room	0	0	0	0	1	1	0	1	0	2	improved	improved	public tap	untreated	Unsafely disposed	1	1	1	0	Vaginal	Not premature	Weaned early	Yes	No breastmilk now	Normal	None	No diarrheoa last month	None
Control	Serbo	(21,24]	Male	Dry (Nov-Jan)	0y	mother	1	0-2	2-3	2+ per room	0	0	0	0	0	0	0	0	0	0	unimproved facility	unimproved	Unimproved/borehole/p.spring	untreated	safely disposed	1	1	1	0	Vaginal	Not premature	Not weaned early	No	No breastmilk now	Normal	None	No diarrheoa last month	1+ times
Non-cryptosporidiosis case	Serbo	(12,15]	Male	Wet (Aug-Oct)	0y	mother	4	3-6	4-5	2+ per room	1	0	0	0	0	1	0	1	1	2	unimproved facility	unimproved	public tap	treated	Unsafely disposed	1	1	0	0	Vaginal	Not premature	Not weaned early	No	Breastmilk now	Normal	None	No diarrheoa last month	None
Control	Jimma	(6,9]	Female	Dry (Nov-Jan)	1-7y	mother	3	3-6	4-5	2+ per room	0	0	0	0	0	0	0	0	0	0	unimproved facility	unimproved	private tap	untreated	safely disposed	1	1	1	0	Vaginal	Not premature	Not weaned early	No	Breastmilk now	Normal	None	Diarrhoea last month	1+ times
Control	Serbo	(6,9]	Male	Wet (May-Jul y1)	1-7y	mother	4	3-6	2-3	2+ per room	0	0	0	0	0	0	0	0	0	0	unimproved facility	unimproved	public tap	untreated	safely disposed	1	1	0	0	Vaginal	Not premature	Not weaned early	No	Breastmilk now	Normal	None	Diarrhoea last month	1+ times
Non-cryptosporidiosis case	Serbo	(3,6]	Male	Wet (Aug-Oct)	8y+	mother	5	3-6	4-5	2+ per room	0	0	0	0	0	0	0	0	0	0	unimproved facility	unimproved	private tap	untreated	Unsafely disposed	1	1	1	0	Vaginal	Not premature	Weaned early	Yes	Breastmilk now	Normal	None	No diarrheoa last month	None
Control	Serbo	(9,12]	Female	Wet (May-Jul y1)	1-7y	mother	5	3-6	6+	2+ per room	0	0	0	0	0	0	0	0	0	0	improved	improved	private tap	untreated	safely disposed	1	0	1	0	Vaginal	Not premature	Not weaned early	No	Breastmilk now	Normal	1+ times	No diarrheoa last month	1+ times
Cryptosporidiosis case	Serbo	(3,6]	Male	Wet (Aug-Oct)	8y+	mother	2	3-6	4-5	2+ per room	1	0	1	1	0	0	0	1	1	3	unimproved facility	unimproved	Unimproved/borehole/p.spring	untreated	Unsafely disposed	1	1	1	0	Vaginal	Not premature	Weaned early	Yes	Breastmilk now	Normal	None	No diarrheoa last month	1+ times
Control	Serbo	(12,15]	Female	Wet (Aug-Oct)	0y	mother	3	3-6	6+	2+ per room	1	1	0	1	0	0	0	1	1	3	unimproved facility	unimproved	private tap	untreated	safely disposed	1	1	1	0	Vaginal	Not premature	Weaned early	Yes	Breastmilk now	Normal	None	No diarrheoa last month	None
Control	Jimma	(15,18]	Male	Dry (Feb-Apr y2)	1-7y	mother	2	3-6	4-5	2+ per room	0	0	0	0	0	0	0	0	0	0	unimproved facility	unimproved	private tap	untreated	safely disposed	1	1	1	0	Vaginal	Not premature	Not weaned early	No	Breastmilk now	SAM	1+ times	Diarrhoea last month	None
Non-cryptosporidiosis case	Jimma	(18,21]	Female	Dry (Nov-Jan)	1-7y	mother	2	3-6	4-5	2+ per room	0	0	0	0	0	0	0	0	0	0	improved	improved	Unimproved/borehole/p.spring	untreated	Unsafely disposed	1	1	1	0	Vaginal	Not premature	Not weaned early	No	No breastmilk now	SAM	None	No diarrheoa last month	None
Control	Serbo	(12,15]	Male	Wet (May-Jul y1)	8y+	mother	3	3-6	4-5	2+ per room	0	0	0	0	0	0	0	0	0	0	unimproved facility	unimproved	private tap	untreated	safely disposed	1	1	1	0	Vaginal	Not premature	Not weaned early	No	Breastmilk now	Normal	None	No diarrheoa last month	1+ times
Non-cryptosporidiosis case	Serbo	(6,9]	Female	Wet (Aug-Oct)	1-7y	mother	1	0-2	6+	2+ per room	1	0	0	0	0	1	0	1	1	2	unimproved facility	unimproved	Unimproved/borehole/p.spring	untreated	Unsafely disposed	0	1	1	0	Vaginal	Not premature	Not weaned early	No	Breastmilk now	Normal	None	No diarrheoa last month	None
Non-cryptosporidiosis case	Serbo	(21,24]	Female	Wet (May-Jul y1)	1-7y	mother	1	0-2	2-3	<2 per room	0	0	0	0	0	1	0	1	0	1	improved	improved	public tap	untreated	safely disposed	1	0	1	0	Vaginal	Not premature	Not weaned early	No	Breastmilk now	Normal	None	No diarrheoa last month	1+ times
Control	Serbo	(21,24]	Male	Dry (Nov-Jan)	1-7y	mother	3	3-6	4-5	2+ per room	1	0	0	0	0	0	0	1	1	1	unimproved facility	unimproved	Unimproved/borehole/p.spring	untreated	safely disposed	1	1	0	0	Vaginal	Not premature	Not weaned early	No	No breastmilk now	Normal	None	Diarrhoea last month	None
Non-cryptosporidiosis case	Serbo	(6,9]	Male	Wet (May-Jul y2)	1-7y	mother	1	0-2	6+	2+ per room	1	0	0	1	0	1	0	1	1	3	improved	improved	Unimproved/borehole/p.spring	untreated	Unsafely disposed	1	0	1	0	Vaginal	Not premature	Weaned early	Yes	Breastmilk now	Normal	None	No diarrheoa last month	None
Control	Jimma	(18,21]	Male	Dry (Feb-Apr y1)	1-7y	other	4	3-6	6+	2+ per room	1	0	0	0	0	1	0	1	1	2	unimproved facility	unimproved	private tap	untreated	Unsafely disposed	1	1	0	1	Vaginal	Not premature	Weaned early	Yes	No breastmilk now	Normal	None	No diarrheoa last month	1+ times
Control	Serbo	(15,18]	Male	Dry (Nov-Jan)	1-7y	mother	1	0-2	4-5	<2 per room	1	0	0	0	0	1	0	1	1	2	unimproved facility	unimproved	Unimproved/borehole/p.spring	untreated	safely disposed	1	0	1	1	Vaginal	Not premature	Not weaned early	No	No breastmilk now	Normal	None	No diarrheoa last month	None
Non-cryptosporidiosis case	Serbo	(15,18]	Male	Dry (Nov-Jan)	1-7y	mother	3	3-6	6+	2+ per room	1	1	0	0	0	1	0	1	1	3	unimproved facility	unimproved	Unimproved/borehole/p.spring	untreated	Unsafely disposed	1	1	1	0	Vaginal	Not premature	Not weaned early	No	Breastmilk now	Normal	None	No diarrheoa last month	None
Control	Serbo	(21,24]	Male	Wet (Aug-Oct)	8y+	mother	5	3-6	2-3	2+ per room	0	0	0	0	0	0	0	0	0	0	unimproved facility	unimproved	private tap	untreated	safely disposed	1	1	0	0	Vaginal	Not premature	Not weaned early	No	Breastmilk now	Normal	None	No diarrheoa last month	None
Control	Jimma	(15,18]	Male	Wet (May-Jul y2)	1-7y	mother	5	3-6	4-5	2+ per room	0	0	0	0	0	0	0	0	0	0	improved but shared	unimproved	private tap	untreated	safely disposed	1	1	0	1	Vaginal	Not premature	Not weaned early	No	No breastmilk now	Normal	1+ times	No diarrheoa last month	None
Non-cryptosporidiosis case	Serbo	[0,3]	Female	Dry (Feb-Apr y1)	0y	mother	2	3-6	4-5	<2 per room	1	0	0	0	0	0	0	1	1	1	unimproved facility	unimproved	Unimproved/borehole/p.spring	untreated	Unsafely disposed	1	1	1	0	Vaginal	Not premature	Not weaned early	No	Breastmilk now	Normal	None	No diarrheoa last month	None
Control	Serbo	(21,24]	Male	Dry (Nov-Jan)	1-7y	mother	2	3-6	2-3	2+ per room	1	1	0	0	0	1	0	1	1	3	unimproved facility	unimproved	Unimproved/borehole/p.spring	untreated	safely disposed	1	1	1	0	Vaginal	Not premature	Not weaned early	No	Breastmilk now	Normal	None	No diarrheoa last month	None
Control	Jimma	(9,12]	Female	Dry (Feb-Apr y1)	1-7y	mother	NA	NA	2-3	2+ per room	0	0	0	0	0	0	0	0	0	0	unimproved facility	unimproved	private tap	untreated	safely disposed	1	1	0	0	Vaginal	Not premature	Not weaned early	No	Breastmilk now	Normal	None	No diarrheoa last month	1+ times
Non-cryptosporidiosis case	Serbo	(21,24]	Male	Wet (May-Jul y1)	1-7y	mother	1	0-2	4-5	2+ per room	1	0	0	0	0	0	0	1	1	1	unimproved facility	unimproved	Unimproved/borehole/p.spring	untreated	Unsafely disposed	1	0	1	1	Vaginal	Not premature	Weaned early	Yes	No breastmilk now	SAM	None	Diarrhoea last month	None
Control	Jimma	(6,9]	Female	Dry (Nov-Jan)	1-7y	mother	3	3-6	2-3	2+ per room	0	0	0	0	0	0	0	0	0	0	unimproved facility	unimproved	private tap	untreated	Unsafely disposed	1	0	1	0	Vaginal	Not premature	Not weaned early	No	Breastmilk now	Normal	None	No diarrheoa last month	None
Control	Jimma	(15,18]	Female	Wet (Aug-Oct)	8y+	mother	4	3-6	4-5	2+ per room	0	0	0	0	1	0	0	1	0	1	unimproved facility	unimproved	private tap	untreated	safely disposed	1	1	1	0	Vaginal	Not premature	Weaned early	Yes	Breastmilk now	Normal	None	No diarrheoa last month	None
Control	Serbo	(21,24]	Male	Wet (May-Jul y1)	1-7y	mother	5	3-6	2-3	<2 per room	1	0	0	0	0	0	0	1	1	1	unimproved facility	unimproved	private tap	untreated	safely disposed	1	0	1	0	Vaginal	Not premature	Not weaned early	No	No breastmilk now	Normal	None	No diarrheoa last month	1+ times
Control	Serbo	(6,9]	Female	Dry (Feb-Apr y2)	8y+	mother	1	0-2	2-3	2+ per room	0	0	0	0	0	0	0	0	0	0	improved but shared	unimproved	Unimproved/borehole/p.spring	untreated	safely disposed	1	0	0	0	Vaginal	Not premature	Weaned early	Yes	Breastmilk now	Normal	None	No diarrheoa last month	None
Control	Serbo	(6,9]	Male	Wet (May-Jul y2)	0y	mother	1	0-2	4-5	2+ per room	0	0	0	0	0	0	0	0	0	0	improved	improved	public tap	untreated	Unsafely disposed	1	0	0	0	Vaginal	Not premature	Weaned early	Yes	Breastmilk now	Normal	None	No diarrheoa last month	None
Control	Serbo	[0,3]	Male	Dry (Feb-Apr y2)	1-7y	mother	2	3-6	4-5	2+ per room	0	0	0	0	0	0	0	0	0	0	improved but shared	unimproved	Unimproved/borehole/p.spring	untreated	Unsafely disposed	1	1	1	0	Vaginal	Not premature	Not weaned early	No	Breastmilk now	Normal	None	No diarrheoa last month	1+ times
Non-cryptosporidiosis case	Jimma	(3,6]	Male	Dry (Nov-Jan)	1-7y	mother	2	3-6	6+	2+ per room	1	0	0	0	0	1	0	1	1	2	unimproved facility	unimproved	Unimproved/borehole/p.spring	untreated	Unsafely disposed	1	0	0	0	Vaginal	Not premature	Weaned early	Yes	Breastmilk now	Normal	None	No diarrheoa last month	1+ times
Control	Serbo	(18,21]	Female	Wet (May-Jul y1)	0y	mother	3	3-6	4-5	2+ per room	0	0	0	0	0	0	0	0	0	0	unimproved facility	unimproved	public tap	untreated	safely disposed	1	1	1	0	Vaginal	Not premature	Not weaned early	No	Breastmilk now	Normal	None	Diarrhoea last month	1+ times
Control	Serbo	(21,24]	Female	Wet (Aug-Oct)	8y+	mother	3	3-6	4-5	2+ per room	1	0	0	0	0	0	0	1	1	1	unimproved facility	unimproved	Unimproved/borehole/p.spring	untreated	Unsafely disposed	1	1	1	0	Vaginal	Not premature	Not weaned early	No	No breastmilk now	Normal	None	No diarrheoa last month	None
Non-cryptosporidiosis case	Jimma	(3,6]	Male	Wet (May-Jul y1)	8y+	other	1	0-2	4-5	2+ per room	0	0	0	0	0	0	0	0	0	0	unimproved facility	unimproved	public tap	untreated	Unsafely disposed	1	0	1	0	Caesarean	Premature	Not weaned early	No	Breastmilk now	Normal	1+ times	No diarrheoa last month	None
Control	Serbo	(6,9]	Male	Wet (May-Jul y2)	0y	mother	1	0-2	4-5	2+ per room	1	0	0	0	0	1	0	1	1	2	improved but shared	unimproved	public tap	untreated	Unsafely disposed	1	0	0	0	Vaginal	Not premature	Weaned early	Yes	Breastmilk now	Normal	None	No diarrheoa last month	None
Non-cryptosporidiosis case	Serbo	(3,6]	Female	Dry (Nov-Jan)	1-7y	mother	NA	NA	2-3	<2 per room	0	0	0	0	0	0	0	0	0	0	improved but shared	unimproved	Unimproved/borehole/p.spring	untreated	Unsafely disposed	1	0	0	0	Vaginal	Not premature	Not weaned early	No	Breastmilk now	MAM	None	No diarrheoa last month	1+ times
Control	Serbo	(6,9]	Male	Dry (Feb-Apr y1)	1-7y	mother	2	3-6	4-5	<2 per room	1	0	0	0	0	0	0	1	1	1	unimproved facility	unimproved	private tap	untreated	safely disposed	1	1	1	0	Vaginal	Not premature	Not weaned early	No	Breastmilk now	Normal	None	Diarrhoea last month	1+ times
Non-cryptosporidiosis case	Jimma	(18,21]	Male	Wet (Aug-Oct)	8y+	mother	3	3-6	2-3	2+ per room	0	0	0	0	0	0	0	0	0	0	improved but shared	unimproved	private tap	untreated	safely disposed	1	1	1	0	Vaginal	Not premature	Not weaned early	No	Breastmilk now	Normal	None	No diarrheoa last month	None
Control	Serbo	(15,18]	Male	Dry (Nov-Jan)	1-7y	mother	1	0-2	6+	2+ per room	1	0	0	1	0	1	0	1	1	3	unimproved facility	unimproved	Unimproved/borehole/p.spring	untreated	safely disposed	1	1	1	0	Vaginal	Not premature	Weaned early	Yes	Breastmilk now	Normal	None	No diarrheoa last month	1+ times
Control	Serbo	(6,9]	Male	Wet (Aug-Oct)	1-7y	mother	1	0-2	4-5	2+ per room	1	0	0	1	0	1	0	1	1	3	unimproved facility	unimproved	Unimproved/borehole/p.spring	untreated	Unsafely disposed	1	1	1	0	Vaginal	Not premature	Weaned early	Yes	Breastmilk now	Normal	None	No diarrheoa last month	None
Control	Jimma	(6,9]	Male	Wet (Aug-Oct)	8y+	mother	3	3-6	4-5	2+ per room	0	0	0	0	0	0	0	0	0	0	unimproved facility	unimproved	private tap	untreated	safely disposed	1	0	1	0	Vaginal	Not premature	Not weaned early	No	Breastmilk now	MAM	None	No diarrheoa last month	1+ times
Control	Serbo	(6,9]	Male	Dry (Feb-Apr y2)	1-7y	mother	3	3-6	2-3	<2 per room	0	0	1	0	1	1	0	1	1	3	improved but shared	unimproved	Unimproved/borehole/p.spring	untreated	Unsafely disposed	0	1	1	0	Caesarean	Not premature	Not weaned early	No	Breastmilk now	NA	None	Diarrhoea last month	1+ times
Control	Serbo	(6,9]	Male	Dry (Nov-Jan)	8y+	mother	5	3-6	4-5	2+ per room	0	0	0	0	0	0	0	0	0	0	unimproved facility	unimproved	private tap	untreated	Unsafely disposed	1	1	1	0	Vaginal	Not premature	Not weaned early	No	Breastmilk now	Normal	None	No diarrheoa last month	None
Control	Serbo	(12,15]	Male	Wet (May-Jul y2)	8y+	mother	5	3-6	4-5	2+ per room	1	0	0	0	0	0	0	1	1	1	unimproved facility	unimproved	private tap	untreated	safely disposed	1	1	1	0	Vaginal	Not premature	Weaned early	Yes	Breastmilk now	Normal	None	No diarrheoa last month	None
Control	Jimma	(6,9]	Female	Dry (Feb-Apr y2)	8y+	mother	5	3-6	4-5	2+ per room	0	0	0	0	0	0	0	0	0	0	unimproved facility	unimproved	private tap	untreated	safely disposed	0	1	1	0	Vaginal	Not premature	Weaned early	Yes	Breastmilk now	Normal	1+ times	No diarrheoa last month	1+ times
Cryptosporidiosis case	Jimma	(12,15]	Female	Dry (Feb-Apr y2)	8y+	mother	5	3-6	4-5	2+ per room	0	0	0	0	0	0	0	0	0	0	unimproved facility	unimproved	private tap	untreated	Unsafely disposed	0	1	1	0	Vaginal	Not premature	Not weaned early	No	Breastmilk now	Normal	None	No diarrheoa last month	None
Control	Serbo	(6,9]	Male	Wet (Aug-Oct)	1-7y	mother	3	3-6	6+	2+ per room	0	0	0	0	0	0	0	0	0	0	unimproved facility	unimproved	private tap	NA	Unsafely disposed	1	1	0	0	Vaginal	Not premature	Not weaned early	No	Breastmilk now	Normal	None	No diarrheoa last month	None
Control	Jimma	(18,21]	Female	Dry (Nov-Jan)	1-7y	mother	3	3-6	4-5	2+ per room	0	0	0	0	0	0	0	0	0	0	unimproved facility	unimproved	private tap	untreated	safely disposed	1	1	1	0	Vaginal	Not premature	Weaned early	Yes	Breastmilk now	Normal	None	No diarrheoa last month	None
Control	Jimma	[0,3]	Female	Dry (Feb-Apr y1)	1-7y	mother	3	3-6	4-5	2+ per room	0	0	0	0	1	1	0	1	0	2	unimproved facility	unimproved	public tap	untreated	safely disposed	1	1	0	0	Vaginal	Not premature	Not weaned early	No	Breastmilk now	Normal	None	No diarrheoa last month	None
Control	Jimma	(9,12]	Male	Dry (Feb-Apr y1)	1-7y	mother	5	7of7	6+	2+ per room	0	0	0	0	0	0	0	0	0	0	unimproved facility	unimproved	private tap	untreated	Unsafely disposed	1	0	1	0	Vaginal	Not premature	Weaned early	Yes	Breastmilk now	Normal	1+ times	No diarrheoa last month	None
Control	Jimma	[0,3]	Male	Wet (Aug-Oct)	0y	mother	2	3-6	4-5	2+ per room	0	0	0	0	0	0	0	0	0	0	unimproved facility	unimproved	private tap	untreated	Unsafely disposed	1	0	1	0	Vaginal	Not premature	Not weaned early	No	Breastmilk now	Normal	None	No diarrheoa last month	None
Non-cryptosporidiosis case	Serbo	(9,12]	Female	Dry (Feb-Apr y2)	1-7y	mother	2	3-6	4-5	2+ per room	1	0	0	0	0	1	0	1	1	2	unimproved facility	unimproved	Unimproved/borehole/p.spring	untreated	safely disposed	1	1	1	0	Vaginal	Not premature	NA	NA	Breastmilk now	Normal	None	No diarrheoa last month	None
Control	Serbo	(3,6]	Female	Wet (May-Jul y2)	0y	mother	3	3-6	4-5	2+ per room	0	0	0	0	0	1	0	1	0	1	unimproved facility	unimproved	public tap	untreated	Unsafely disposed	1	0	0	0	Vaginal	Not premature	Weaned early	Yes	Breastmilk now	Normal	None	No diarrheoa last month	None
Control	Serbo	(21,24]	Male	Dry (Feb-Apr y2)	0y	mother	4	3-6	6+	2+ per room	1	0	1	1	0	0	0	1	1	3	unimproved facility	unimproved	private tap	untreated	safely disposed	1	1	1	0	Vaginal	Not premature	Weaned early	Yes	No breastmilk now	Normal	None	No diarrheoa last month	1+ times
Non-cryptosporidiosis case	Serbo	(3,6]	Male	Wet (Aug-Oct)	0y	mother	4	3-6	6+	2+ per room	1	1	1	0	0	0	0	1	1	3	improved	improved	public tap	untreated	Unsafely disposed	1	0	1	0	Vaginal	Not premature	Not weaned early	No	Breastmilk now	Normal	None	No diarrheoa last month	None
Non-cryptosporidiosis case	Jimma	(15,18]	Female	Wet (Aug-Oct)	8y+	mother	5	7of7	4-5	2+ per room	0	0	0	0	0	0	0	0	0	0	improved but shared	unimproved	public tap	untreated	safely disposed	1	1	1	0	Vaginal	Not premature	Not weaned early	No	Breastmilk now	Normal	None	No diarrheoa last month	None
Control	Serbo	(21,24]	Female	Dry (Feb-Apr y2)	NA	NA	NA	NA	NA	NA											unimproved facility	unimproved	Unimproved/borehole/p.spring	untreated	safely disposed	1	1	1	1	Vaginal	Not premature	Not weaned early	No	Breastmilk now	Normal	None	No diarrheoa last month	None
Non-cryptosporidiosis case	Serbo	(6,9]	Male	Dry (Feb-Apr y2)	0y	mother	2	3-6	6+	2+ per room	1	0	1	1	0	1	0	1	1	4	unimproved facility	unimproved	Unimproved/borehole/p.spring	untreated	Unsafely disposed	1	1	1	0	Vaginal	Not premature	Weaned early	Yes	Breastmilk now	Normal	None	No diarrheoa last month	1+ times
Non-cryptosporidiosis case	Jimma	(12,15]	Male	Wet (Aug-Oct)	1-7y	mother	3	3-6	2-3	<2 per room	1	1	0	0	0	1	0	1	1	3	improved	improved	private tap	untreated	safely disposed	1	1	1	0	Vaginal	Not premature	Not weaned early	No	Breastmilk now	Normal	None	Diarrhoea last month	1+ times
Non-cryptosporidiosis case	Serbo	(9,12]	Male	Dry (Feb-Apr y2)	1-7y	mother	2	3-6	4-5	2+ per room	1	0	0	0	0	0	0	1	1	1	improved but shared	unimproved	public tap	untreated	Unsafely disposed	1	0	1	0	Vaginal	Not premature	Not weaned early	No	Breastmilk now	Normal	None	No diarrheoa last month	None
Control	Jimma	(18,21]	Male	Dry (Nov-Jan)	8y+	mother	3	3-6	4-5	2+ per room	0	0	0	0	0	1	0	1	0	1	unimproved facility	unimproved	Unimproved/borehole/p.spring	untreated	safely disposed	1	1	1	0	Vaginal	Not premature	Not weaned early	No	Breastmilk now	Normal	None	Diarrhoea last month	1+ times
Control	Jimma	(12,15]	Female	Dry (Feb-Apr y1)	8y+	mother	4	3-6	2-3	2+ per room	0	0	0	0	0	0	0	0	0	0	unimproved facility	unimproved	private tap	untreated	Unsafely disposed	1	1	0	0	Vaginal	Not premature	Not weaned early	No	Breastmilk now	Normal	None	No diarrheoa last month	None
Non-cryptosporidiosis case	Jimma	[0,3]	Female	Wet (May-Jul y2)	1-7y	mother	5	7of7	4-5	2+ per room	0	0	0	0	0	0	0	0	0	0	improved	improved	private tap	untreated	Unsafely disposed	1	0	1	0	Vaginal	Not premature	Weaned early	Yes	Breastmilk now	MAM	None	No diarrheoa last month	None
Control	Serbo	(21,24]	Male	Dry (Feb-Apr y2)	8y+	mother	5	3-6	2-3	2+ per room	0	0	0	0	0	0	0	0	0	0	unimproved facility	unimproved	private tap	untreated	safely disposed	1	1	1	0	Vaginal	Not premature	Weaned early	Yes	Breastmilk now	Normal	None	No diarrheoa last month	None
Control	Jimma	(9,12]	Male	Wet (Aug-Oct)	8y+	mother	5	7of7	6+	2+ per room	0	0	0	0	1	1	0	1	0	2	unimproved facility	unimproved	private tap	untreated	safely disposed	1	1	1	0	Caesarean	Not premature	Not weaned early	No	Breastmilk now	Normal	None	No diarrheoa last month	None
Cryptosporidiosis case	Jimma	(9,12]	Female	Dry (Feb-Apr y1)	0y	mother	4	3-6	6+	2+ per room	0	0	0	0	1	0	0	1	0	1	unimproved facility	unimproved	public tap	untreated	safely disposed	1	1	1	0	Vaginal	Not premature	Not weaned early	No	Breastmilk now	Normal	1+ times	No diarrheoa last month	None
Control	Serbo	(21,24]	Female	Wet (May-Jul y2)	0y	mother	3	3-6	6+	2+ per room	1	1	0	0	0	1	0	1	1	3	improved but shared	unimproved	Unimproved/borehole/p.spring	untreated	safely disposed	1	1	0	0	Vaginal	Not premature	Not weaned early	No	Breastmilk now	Normal	None	No diarrheoa last month	1+ times
Control	Jimma	(9,12]	Male	Dry (Feb-Apr y2)	8y+	mother	4	3-6	4-5	2+ per room	0	0	0	0	0	0	0	0	0	0	unimproved facility	unimproved	private tap	untreated	safely disposed	1	1	1	0	Vaginal	Not premature	Not weaned early	No	Breastmilk now	Normal	None	No diarrheoa last month	None
Control	Serbo	(6,9]	Male	Wet (Aug-Oct)	1-7y	mother	3	3-6	2-3	2+ per room	1	0	0	1	0	1	0	1	1	3	unimproved facility	unimproved	Unimproved/borehole/p.spring	treated	safely disposed	1	1	1	0	Vaginal	Not premature	Not weaned early	No	Breastmilk now	Normal	None	Diarrhoea last month	None
Control	Serbo	(9,12]	Female	Wet (May-Jul y2)	0y	mother	3	3-6	6+	2+ per room	0	0	0	0	0	0	0	0	0	0	improved but shared	unimproved	public tap	untreated	Unsafely disposed	1	0	0	0	Vaginal	Not premature	Not weaned early	No	Breastmilk now	Normal	None	No diarrheoa last month	None
Non-cryptosporidiosis case	Jimma	(18,21]	Female	Dry (Feb-Apr y1)	8y+	other	2	3-6	2-3	2+ per room	0	0	0	0	0	0	0	0	0	0	improved	improved	public tap	untreated	safely disposed	1	1	1	0	Vaginal	Not premature	Not weaned early	No	Breastmilk now	Normal	None	No diarrheoa last month	None
Control	Serbo	(12,15]	Male	Dry (Feb-Apr y2)	0y	mother	2	3-6	4-5	2+ per room	0	0	0	0	0	0	0	0	0	0	unimproved facility	unimproved	private tap	untreated	Unsafely disposed	1	1	1	0	Vaginal	Not premature	Weaned early	Yes	No breastmilk now	Normal	None	No diarrheoa last month	None
Non-cryptosporidiosis case	Jimma	(9,12]	Male	Dry (Feb-Apr y2)	8y+	mother	5	7of7	6+	<2 per room	0	0	0	0	0	1	0	1	0	1	improved	improved	private tap	untreated	safely disposed	1	1	1	0	Vaginal	Not premature	Weaned early	Yes	Breastmilk now	Normal	None	No diarrheoa last month	None
Non-cryptosporidiosis case	Jimma	[0,3]	Male	Wet (May-Jul y1)	0y	mother	2	3-6	2-3	2+ per room	0	0	0	0	0	0	0	0	0	0	unimproved facility	unimproved	private tap	untreated	Unsafely disposed	1	1	1	0	NA	NA	Weaned early	Yes	No breastmilk now	Normal	NA	No diarrheoa last month	1+ times
Control	Jimma	(6,9]	Female	Dry (Feb-Apr y1)	8y+	mother	1	0-2	2-3	2+ per room	0	0	0	0	0	0	0	0	0	0	improved but shared	unimproved	private tap	untreated	safely disposed	1	1	0	0	Vaginal	Premature	Not weaned early	No	Breastmilk now	Normal	None	No diarrheoa last month	None
Control	Jimma	(6,9]	Female	Dry (Nov-Jan)	8y+	mother	4	3-6	6+	2+ per room	0	0	0	0	1	0	0	1	0	1	unimproved facility	unimproved	private tap	untreated	safely disposed	1	1	0	0	Vaginal	Not premature	Weaned early	Yes	No breastmilk now	Normal	None	No diarrheoa last month	None
Control	Jimma	(6,9]	Female	Dry (Nov-Jan)	1-7y	mother	1	0-2	2-3	2+ per room	0	0	0	0	0	0	0	0	0	0	unimproved facility	unimproved	private tap	untreated	safely disposed	1	0	1	0	Vaginal	Not premature	Not weaned early	No	Breastmilk now	Normal	None	No diarrheoa last month	None
Control	Serbo	(6,9]	Male	Wet (Aug-Oct)	1-7y	mother	3	3-6	6+	2+ per room	1	1	1	0	0	0	0	1	1	3	unimproved facility	unimproved	private tap	untreated	Unsafely disposed	1	1	1	0	Vaginal	Not premature	Not weaned early	No	Breastmilk now	Normal	None	No diarrheoa last month	None
Non-cryptosporidiosis case	Jimma	(12,15]	Male	Dry (Feb-Apr y2)	8y+	mother	5	3-6	6+	2+ per room	0	0	0	0	0	0	0	0	0	0	unimproved facility	unimproved	private tap	untreated	safely disposed	1	1	0	1	Vaginal	Not premature	Not weaned early	No	No breastmilk now	Normal	None	No diarrheoa last month	None
Control	Serbo	[0,3]	Male	Wet (Aug-Oct)	0y	mother	1	0-2	6+	2+ per room	1	0	0	0	0	1	0	1	1	2	unimproved facility	unimproved	Unimproved/borehole/p.spring	untreated	Unsafely disposed	1	1	1	0	Vaginal	Not premature	Not weaned early	No	Breastmilk now	Normal	None	No diarrheoa last month	None
Control	Serbo	(3,6]	Female	Dry (Nov-Jan)	1-7y	mother	2	3-6	4-5	2+ per room	1	1	0	0	0	0	0	1	1	2	unimproved facility	unimproved	Unimproved/borehole/p.spring	untreated	Unsafely disposed	1	1	1	0	Vaginal	Not premature	Not weaned early	No	Breastmilk now	Normal	None	No diarrheoa last month	None
Non-cryptosporidiosis case	Serbo	[0,3]	Male	Dry (Feb-Apr y1)	0y	mother	1	0-2	4-5	2+ per room	1	0	1	0	0	1	0	1	1	3	unimproved facility	unimproved	public tap	untreated	Unsafely disposed	1	0	1	0	Vaginal	Not premature	Not weaned early	No	Breastmilk now	Normal	None	Diarrhoea last month	None
Non-cryptosporidiosis case	Serbo	(9,12]	Female	Wet (Aug-Oct)	0y	mother	1	0-2	6+	2+ per room	1	0	0	1	0	1	0	1	1	3	improved	improved	Unimproved/borehole/p.spring	untreated	Unsafely disposed	1	0	1	1	Vaginal	Not premature	Weaned early	Yes	Breastmilk now	MAM	None	No diarrheoa last month	1+ times
Control	Jimma	(18,21]	Male	Wet (May-Jul y1)	8y+	mother	4	3-6	4-5	2+ per room	0	0	0	0	0	0	0	0	0	0	unimproved facility	unimproved	private tap	untreated	Unsafely disposed	1	1	0	0	Vaginal	Not premature	Weaned early	Yes	Breastmilk now	Normal	None	Diarrhoea last month	1+ times
Control	Jimma	(15,18]	Female	Wet (Aug-Oct)	8y+	mother	4	3-6	4-5	2+ per room	0	0	0	0	0	0	0	0	0	0	unimproved facility	unimproved	private tap	untreated	safely disposed	1	1	0	0	Vaginal	Not premature	Not weaned early	No	Breastmilk now	Normal	None	No diarrheoa last month	1+ times
Control	Jimma	(6,9]	Female	Dry (Feb-Apr y2)	8y+	mother	5	3-6	2-3	2+ per room	0	0	0	0	1	1	0	1	0	2	unimproved facility	unimproved	public tap	untreated	Unsafely disposed	0	1	1	0	Vaginal	Not premature	Not weaned early	No	Breastmilk now	Normal	None	No diarrheoa last month	None
Control	Serbo	(6,9]	Male	Dry (Feb-Apr y2)	0y	mother	2	3-6	6+	2+ per room	1	1	0	0	0	1	0	1	1	3	improved but shared	unimproved	Unimproved/borehole/p.spring	untreated	Unsafely disposed	0	1	1	0	Vaginal	Not premature	Not weaned early	No	Breastmilk now	Normal	None	No diarrheoa last month	1+ times
Non-cryptosporidiosis case	Serbo	(9,12]	Male	Wet (Aug-Oct)	0y	mother	1	0-2	6+	2+ per room	1	0	1	0	0	1	0	1	1	3	unimproved facility	unimproved	private tap	untreated	Unsafely disposed	1	1	1	0	Vaginal	Not premature	Not weaned early	No	Breastmilk now	Normal	None	No diarrheoa last month	1+ times
Control	Serbo	(15,18]	Male	Dry (Nov-Jan)	8y+	mother	4	3-6	4-5	2+ per room	0	0	0	0	0	0	0	0	0	0	unimproved facility	unimproved	private tap	untreated	Unsafely disposed	1	1	1	0	Vaginal	Not premature	Weaned early	Yes	Breastmilk now	Normal	None	No diarrheoa last month	1+ times
Control	Serbo	(3,6]	Male	Wet (Aug-Oct)	0y	mother	1	0-2	6+	2+ per room	1	0	0	0	0	1	0	1	1	2	unimproved facility	unimproved	Unimproved/borehole/p.spring	untreated	Unsafely disposed	1	1	0	0	Vaginal	Not premature	Not weaned early	No	Breastmilk now	Normal	None	No diarrheoa last month	None
Control	Serbo	(6,9]	Male	Dry (Feb-Apr y2)	1-7y	mother	1	0-2	6+	2+ per room	0	1	0	0	0	0	0	1	0	1	improved	improved	public tap	untreated	Unsafely disposed	1	0	0	0	Vaginal	Not premature	Not weaned early	No	Breastmilk now	Normal	None	No diarrheoa last month	None
Control	Serbo	(6,9]	Male	Dry (Feb-Apr y2)	0y	mother	3	3-6	4-5	2+ per room	0	0	0	0	0	0	0	0	0	0	improved but shared	unimproved	Unimproved/borehole/p.spring	untreated	Unsafely disposed	0	1	1	0	Vaginal	Not premature	Not weaned early	No	Breastmilk now	Normal	None	No diarrheoa last month	1+ times
Non-cryptosporidiosis case	Jimma	(3,6]	Male	Wet (May-Jul y1)	8y+	mother	5	7of7	4-5	2+ per room	0	0	0	0	0	0	0	0	0	0	improved	improved	private tap	untreated	Unsafely disposed	1	1	0	0	Vaginal	Not premature	Not weaned early	No	Breastmilk now	NA	None	No diarrheoa last month	1+ times
Control	Serbo	(6,9]	Female	Wet (May-Jul y1)	1-7y	mother	5	3-6	6+	2+ per room	0	0	0	0	0	0	0	0	0	0	improved	improved	private tap	untreated	Unsafely disposed	1	1	1	0	Vaginal	Not premature	Not weaned early	No	Breastmilk now	Normal	None	No diarrheoa last month	1+ times
Control	Serbo	(21,24]	Female	Dry (Nov-Jan)	1-7y	mother	3	3-6	2-3	2+ per room	1	0	0	0	0	1	0	1	1	2	unimproved facility	unimproved	Unimproved/borehole/p.spring	untreated	safely disposed	1	1	1	0	Vaginal	Not premature	Weaned early	Yes	No breastmilk now	Normal	None	No diarrheoa last month	None
Control	Serbo	(15,18]	Female	Wet (Aug-Oct)	0y	mother	3	3-6	6+	2+ per room	1	1	0	1	1	0	0	1	1	4	unimproved facility	unimproved	Unimproved/borehole/p.spring	untreated	Unsafely disposed	1	1	1	0	Vaginal	Not premature	Weaned early	Yes	No breastmilk now	Normal	None	No diarrheoa last month	1+ times
Non-cryptosporidiosis case	Serbo	(3,6]	Male	Dry (Feb-Apr y1)	0y	mother	2	3-6	6+	2+ per room	1	0	0	1	0	0	0	1	1	2	unimproved facility	unimproved	private tap	untreated	Unsafely disposed	1	1	1	0	Vaginal	Not premature	Not weaned early	No	Breastmilk now	Normal	None	No diarrheoa last month	1+ times
Control	Serbo	(18,21]	Male	Wet (Aug-Oct)	8y+	mother	5	3-6	4-5	2+ per room	0	0	0	0	0	0	0	0	0	0	unimproved facility	unimproved	private tap	untreated	Unsafely disposed	1	1	1	0	Vaginal	Not premature	Not weaned early	No	Breastmilk now	Normal	None	No diarrheoa last month	None
Control	Jimma	(6,9]	Male	Wet (May-Jul y2)	8y+	mother	5	3-6	2-3	2+ per room	0	0	0	0	0	0	0	0	0	0	unimproved facility	unimproved	private tap	untreated	Unsafely disposed	1	1	0	0	Vaginal	Not premature	Not weaned early	No	Breastmilk now	Normal	None	No diarrheoa last month	None
Control	Serbo	(12,15]	Male	Dry (Feb-Apr y1)	0y	mother	1	0-2	4-5	2+ per room	1	1	0	1	0	0	0	1	1	3	unimproved facility	unimproved	Unimproved/borehole/p.spring	untreated	Unsafely disposed	1	1	0	0	Vaginal	Not premature	Not weaned early	No	Breastmilk now	Normal	None	No diarrheoa last month	None
Non-cryptosporidiosis case	Jimma	(6,9]	Female	Dry (Feb-Apr y2)	8y+	mother	NA	NA	NA	2+ per room	0	0	0	0	0	0	0	0	0	0	unimproved facility	unimproved	private tap	treated	Unsafely disposed	1	1	0	0	Vaginal	Not premature	Not weaned early	No	Breastmilk now	Normal	None	No diarrheoa last month	None
Control	Jimma	(12,15]	Female	Dry (Nov-Jan)	8y+	mother	2	3-6	2-3	<2 per room	0	0	0	0	0	0	0	0	0	0	unimproved facility	unimproved	private tap	untreated	safely disposed	1	1	1	0	Vaginal	Not premature	Weaned early	Yes	Breastmilk now	Normal	None	No diarrheoa last month	None
Non-cryptosporidiosis case	Jimma	[0,3]	Female	Dry (Feb-Apr y1)	8y+	mother	5	7of7	4-5	2+ per room	0	0	0	0	0	0	0	0	0	0	improved	improved	private tap	untreated	Unsafely disposed	1	0	1	0	Caesarean	Not premature	Not weaned early	No	Breastmilk now	Normal	None	No diarrheoa last month	None
Control	Jimma	(6,9]	Male	Wet (May-Jul y2)	8y+	mother	5	7of7	4-5	2+ per room	0	0	0	0	1	1	0	1	0	2	improved	improved	private tap	untreated	safely disposed	1	1	1	0	Vaginal	Not premature	Weaned early	Yes	Breastmilk now	Normal	None	No diarrheoa last month	None
Cryptosporidiosis case	Serbo	(6,9]	Male	Wet (May-Jul y1)	1-7y	mother	4	3-6	4-5	2+ per room	0	0	0	0	0	1	0	1	0	1	improved	improved	private tap	untreated	Unsafely disposed	1	0	0	0	Vaginal	Not premature	Not weaned early	No	Breastmilk now	Normal	None	Diarrhoea last month	1+ times
Cryptosporidiosis case	Jimma	(6,9]	Male	Dry (Feb-Apr y2)	0y	mother	1	0-2	2-3	2+ per room	0	0	0	0	0	0	0	0	0	0	unimproved facility	unimproved	private tap	untreated	safely disposed	0	1	0	0	Vaginal	Not premature	Weaned early	Yes	Breastmilk now	Normal	None	No diarrheoa last month	None
Control	Jimma	(6,9]	Female	Wet (May-Jul y2)	8y+	mother	5	3-6	4-5	2+ per room	0	0	0	0	0	0	0	0	0	0	unimproved facility	unimproved	private tap	untreated	safely disposed	1	1	1	0	Vaginal	Not premature	Not weaned early	No	Breastmilk now	Normal	None	Diarrhoea last month	None
Control	Jimma	(6,9]	Female	Dry (Nov-Jan)	1-7y	mother	1	0-2	4-5	2+ per room	0	0	0	0	0	0	0	0	0	0	unimproved facility	unimproved	private tap	untreated	Unsafely disposed	1	0	0	0	Vaginal	Not premature	Not weaned early	No	Breastmilk now	Normal	None	No diarrheoa last month	None
Cryptosporidiosis case	Jimma	(12,15]	Female	Wet (Aug-Oct)	8y+	mother	4	3-6	2-3	2+ per room	0	0	0	0	1	0	0	1	0	1	improved but shared	unimproved	public tap	untreated	safely disposed	1	1	1	0	Vaginal	Premature	Not weaned early	No	No breastmilk now	Normal	None	Diarrhoea last month	1+ times
Control	Jimma	(6,9]	Male	Dry (Nov-Jan)	8y+	mother	4	3-6	4-5	2+ per room	0	0	0	0	0	0	0	0	0	0	unimproved facility	unimproved	Unimproved/borehole/p.spring	untreated	Unsafely disposed	1	0	1	0	Vaginal	Not premature	Not weaned early	No	Breastmilk now	Normal	None	No diarrheoa last month	None
Control	Serbo	(6,9]	Female	Wet (May-Jul y2)	1-7y	mother	5	3-6	2-3	2+ per room	0	0	0	0	0	0	0	0	0	0	improved	improved	public tap	untreated	Unsafely disposed	0	0	0	0	Vaginal	Not premature	Not weaned early	No	Breastmilk now	Normal	None	No diarrheoa last month	None
Control	Jimma	(6,9]	Male	Dry (Nov-Jan)	8y+	mother	4	3-6	2-3	2+ per room	0	0	0	0	0	0	0	0	0	0	unimproved facility	unimproved	private tap	untreated	Unsafely disposed	1	1	0	0	Vaginal	Not premature	Not weaned early	No	Breastmilk now	Normal	None	No diarrheoa last month	None
Control	Serbo	(6,9]	Male	Wet (Aug-Oct)	8y+	mother	3	3-6	4-5	2+ per room	1	0	1	0	0	1	0	1	1	3	unimproved facility	unimproved	public tap	treated	Unsafely disposed	1	1	1	0	Vaginal	Not premature	Not weaned early	No	Breastmilk now	Normal	None	No diarrheoa last month	None
Control	Jimma	(6,9]	Male	Dry (Feb-Apr y2)	8y+	mother	5	7of7	6+	2+ per room	0	0	0	0	0	0	0	0	0	0	unimproved facility	unimproved	private tap	untreated	safely disposed	1	0	1	0	Vaginal	Not premature	Weaned early	Yes	Breastmilk now	Normal	None	No diarrheoa last month	None
Control	Jimma	(6,9]	Male	Dry (Nov-Jan)	1-7y	mother	5	7of7	6+	2+ per room	0	0	0	0	0	0	0	0	0	0	unimproved facility	unimproved	private tap	untreated	safely disposed	1	1	1	0	Vaginal	Not premature	Weaned early	Yes	Breastmilk now	Normal	None	No diarrheoa last month	None
Non-cryptosporidiosis case	Jimma	(15,18]	Male	Dry (Feb-Apr y2)	1-7y	mother	5	3-6	4-5	2+ per room	0	0	0	0	0	0	0	0	0	0	unimproved facility	unimproved	private tap	treated	safely disposed	0	1	1	0	Vaginal	Not premature	Not weaned early	No	No breastmilk now	Normal	None	No diarrheoa last month	None
Control	Jimma	(3,6]	Male	Dry (Nov-Jan)	1-7y	mother	2	3-6	4-5	2+ per room	0	0	0	0	0	0	0	0	0	0	unimproved facility	unimproved	private tap	untreated	Unsafely disposed	1	0	1	0	Vaginal	Not premature	Weaned early	Yes	Breastmilk now	NA	None	No diarrheoa last month	1+ times
Control	Serbo	(6,9]	Male	Dry (Nov-Jan)	0y	mother	1	0-2	6+	2+ per room	1	0	0	0	0	1	0	1	1	2	unimproved facility	unimproved	Unimproved/borehole/p.spring	untreated	safely disposed	1	1	1	0	Vaginal	Not premature	Weaned early	Yes	Breastmilk now	Normal	None	No diarrheoa last month	None
Control	Serbo	(6,9]	Female	Wet (May-Jul y2)	1-7y	mother	1	0-2	2-3	2+ per room	0	0	0	0	0	0	0	0	0	0	improved but shared	unimproved	public tap	untreated	Unsafely disposed	1	0	0	0	Vaginal	Not premature	Weaned early	Yes	Breastmilk now	Normal	None	No diarrheoa last month	None
Control	Jimma	(21,24]	Male	Wet (May-Jul y2)	0y	mother	4	3-6	6+	2+ per room	0	0	0	0	0	0	0	0	0	0	improved but shared	unimproved	private tap	untreated	Unsafely disposed	1	1	1	1	Vaginal	Not premature	Weaned early	Yes	Breastmilk now	Normal	None	Diarrhoea last month	1+ times
Control	Jimma	(6,9]	Female	Wet (Aug-Oct)	1-7y	mother	1	0-2	2-3	2+ per room	0	0	0	0	0	0	0	0	0	0	unimproved facility	unimproved	public tap	untreated	safely disposed	1	1	1	0	Vaginal	Not premature	Weaned early	Yes	Breastmilk now	Normal	None	No diarrheoa last month	1+ times
Non-cryptosporidiosis case	Jimma	(9,12]	Male	Wet (May-Jul y1)	8y+	mother	5	7of7	6+	2+ per room	1	0	0	0	0	0	0	1	1	1	improved but shared	unimproved	private tap	untreated	safely disposed	1	1	1	0	Vaginal	Not premature	Weaned early	Yes	Breastmilk now	MAM	None	No diarrheoa last month	None
Control	Jimma	[0,3]	Female	Dry (Feb-Apr y1)	1-7y	mother	3	3-6	4-5	2+ per room	0	0	0	0	0	1	0	1	0	1	unimproved facility	unimproved	public tap	untreated	Unsafely disposed	1	1	1	0	Caesarean	Not premature	Not weaned early	No	Breastmilk now	Normal	None	No diarrheoa last month	None
Control	Serbo	(18,21]	Female	Dry (Nov-Jan)	0y	mother	2	3-6	4-5	2+ per room	0	0	0	0	0	0	0	0	0	0	unimproved facility	unimproved	private tap	untreated	safely disposed	1	1	1	0	Vaginal	Not premature	Weaned early	Yes	No breastmilk now	Normal	None	No diarrheoa last month	1+ times
Control	Serbo	(6,9]	Male	Dry (Nov-Jan)	0y	mother	2	3-6	6+	2+ per room	1	1	0	1	1	1	0	1	1	5	unimproved facility	unimproved	Unimproved/borehole/p.spring	untreated	Unsafely disposed	1	1	1	0	Vaginal	Not premature	Not weaned early	No	Breastmilk now	Normal	None	No diarrheoa last month	None
Control	Jimma	(12,15]	Male	Dry (Nov-Jan)	1-7y	mother	1	0-2	4-5	2+ per room	0	0	0	0	0	0	0	0	0	0	unimproved facility	unimproved	Unimproved/borehole/p.spring	untreated	Unsafely disposed	1	0	1	0	Vaginal	Not premature	Weaned early	Yes	Breastmilk now	Normal	None	Diarrhoea last month	None
Non-cryptosporidiosis case	Jimma	(3,6]	Male	Dry (Nov-Jan)	8y+	mother	4	3-6	4-5	2+ per room	0	0	0	0	0	0	0	0	0	0	improved	improved	private tap	untreated	Unsafely disposed	1	1	1	0	Caesarean	Not premature	Weaned early	Yes	Breastmilk now	Normal	None	No diarrheoa last month	1+ times
Control	Serbo	(12,15]	Male	Wet (May-Jul y1)	0y	mother	1	0-2	6+	2+ per room	1	0	0	0	0	1	0	1	1	2	unimproved facility	unimproved	Unimproved/borehole/p.spring	untreated	Unsafely disposed	1	0	1	0	Vaginal	Not premature	Not weaned early	No	Breastmilk now	Normal	None	No diarrheoa last month	None
Non-cryptosporidiosis case	Jimma	(3,6]	Male	Dry (Feb-Apr y2)	8y+	mother	5	3-6	4-5	2+ per room	0	0	0	0	0	0	0	0	0	0	improved but shared	unimproved	private tap	untreated	safely disposed	1	1	1	0	Vaginal	Not premature	Weaned early	Yes	Breastmilk now	NA	None	No diarrheoa last month	1+ times
Control	Jimma	(9,12]	Male	Dry (Nov-Jan)	8y+	mother	4	3-6	2-3	2+ per room	0	0	0	0	0	0	0	0	0	0	unimproved facility	unimproved	private tap	untreated	Unsafely disposed	1	1	1	0	Vaginal	Not premature	Weaned early	Yes	Breastmilk now	Normal	None	No diarrheoa last month	None
Control	Jimma	(9,12]	Female	Wet (Aug-Oct)	8y+	mother	4	3-6	4-5	2+ per room	0	0	0	0	0	0	0	0	0	0	unimproved facility	unimproved	private tap	treated	safely disposed	1	0	1	0	Vaginal	Not premature	Not weaned early	No	Breastmilk now	Normal	None	No diarrheoa last month	1+ times
Control	Jimma	(6,9]	Female	Wet (Aug-Oct)	8y+	mother	4	3-6	4-5	2+ per room	0	0	0	0	0	0	0	0	0	0	improved	improved	private tap	untreated	safely disposed	1	1	1	0	Vaginal	Not premature	Not weaned early	No	Breastmilk now	Normal	None	No diarrheoa last month	None
Non-cryptosporidiosis case	Serbo	(9,12]	Male	Dry (Nov-Jan)	8y+	mother	4	3-6	2-3	2+ per room	0	0	0	0	0	0	0	0	0	0	unimproved facility	unimproved	public tap	untreated	Unsafely disposed	1	1	1	0	Vaginal	Not premature	Weaned early	Yes	Breastmilk now	Normal	None	No diarrheoa last month	None
Non-cryptosporidiosis case	Jimma	(21,24]	Male	Dry (Nov-Jan)	8y+	mother	2	3-6	4-5	2+ per room	0	0	0	0	0	1	0	1	0	1	improved but shared	unimproved	private tap	untreated	safely disposed	1	0	1	0	Vaginal	Not premature	Not weaned early	No	Breastmilk now	Normal	None	No diarrheoa last month	None
Non-cryptosporidiosis case	Serbo	(3,6]	Female	Dry (Feb-Apr y1)	8y+	mother	4	3-6	4-5	2+ per room	0	0	0	0	0	1	0	1	0	1	unimproved facility	unimproved	private tap	untreated	Unsafely disposed	1	1	1	0	Caesarean	Not premature	Weaned early	Yes	Breastmilk now	Normal	None	No diarrheoa last month	None
Control	Serbo	(6,9]	Female	Wet (Aug-Oct)	0y	mother	2	3-6	2-3	2+ per room	0	1	0	0	0	1	0	1	0	2	unimproved facility	unimproved	Unimproved/borehole/p.spring	untreated	safely disposed	1	1	0	0	Vaginal	Not premature	Not weaned early	No	Breastmilk now	Normal	None	No diarrheoa last month	1+ times
Control	Serbo	(21,24]	Male	Dry (Feb-Apr y2)	0y	mother	3	3-6	6+	2+ per room	1	0	1	1	0	1	0	1	1	4	unimproved facility	unimproved	Unimproved/borehole/p.spring	untreated	safely disposed	1	0	1	0	Vaginal	Not premature	Not weaned early	No	Breastmilk now	NA	None	No diarrheoa last month	None
Non-cryptosporidiosis case	Serbo	(18,21]	Male	Dry (Feb-Apr y1)	8y+	mother	3	3-6	6+	<2 per room	1	1	0	1	0	1	0	1	1	4	unimproved facility	unimproved	Unimproved/borehole/p.spring	untreated	Unsafely disposed	1	1	0	0	Vaginal	Not premature	Not weaned early	No	Breastmilk now	Normal	None	No diarrheoa last month	None
Control	Serbo	(9,12]	Female	Wet (May-Jul y1)	0y	mother	4	3-6	6+	2+ per room	1	0	0	0	0	1	0	1	1	2	unimproved facility	unimproved	Unimproved/borehole/p.spring	untreated	Unsafely disposed	1	0	1	0	Vaginal	Not premature	Not weaned early	No	Breastmilk now	Normal	None	Diarrhoea last month	1+ times
Control	Jimma	(15,18]	Female	Dry (Nov-Jan)	8y+	mother	4	3-6	4-5	2+ per room	0	0	0	0	0	0	0	0	0	0	unimproved facility	unimproved	private tap	untreated	safely disposed	1	1	1	0	Vaginal	Not premature	Weaned early	Yes	Breastmilk now	Normal	None	No diarrheoa last month	None
Non-cryptosporidiosis case	Jimma	(21,24]	Male	Wet (May-Jul y1)	1-7y	mother	1	0-2	2-3	2+ per room	0	0	0	0	0	0	0	0	0	0	unimproved facility	unimproved	private tap	untreated	safely disposed	1	1	1	1	Vaginal	Not premature	Weaned early	Yes	Breastmilk now	Normal	None	Diarrhoea last month	1+ times
Non-cryptosporidiosis case	Jimma	[0,3]	Male	Dry (Nov-Jan)	8y+	mother	5	7of7	6+	2+ per room	0	0	0	0	0	0	0	0	0	0	improved	improved	private tap	untreated	Unsafely disposed	1	1	1	0	Vaginal	Not premature	Not weaned early	No	Breastmilk now	Normal	None	No diarrheoa last month	None
Control	Jimma	(18,21]	Female	Dry (Feb-Apr y2)	1-7y	mother	1	0-2	2-3	2+ per room	0	0	0	0	0	0	0	0	0	0	unimproved facility	unimproved	private tap	untreated	safely disposed	1	1	1	0	Vaginal	Not premature	Not weaned early	No	Breastmilk now	Normal	None	Diarrhoea last month	1+ times
Non-cryptosporidiosis case	Serbo	(12,15]	Male	Wet (May-Jul y1)	8y+	mother	4	3-6	4-5	2+ per room	0	0	0	0	0	0	0	0	0	0	unimproved facility	unimproved	public tap	untreated	Unsafely disposed	1	1	0	0	Vaginal	Not premature	Not weaned early	No	Breastmilk now	Normal	None	Diarrhoea last month	None
Non-cryptosporidiosis case	Serbo	(9,12]	Female	Dry (Nov-Jan)	8y+	mother	3	3-6	2-3	<2 per room	1	0	0	0	0	0	0	1	1	1	improved but shared	unimproved	Unimproved/borehole/p.spring	untreated	Unsafely disposed	1	1	1	0	Caesarean	Not premature	Not weaned early	No	Breastmilk now	Normal	None	No diarrheoa last month	1+ times
Control	Jimma	(6,9]	Male	Dry (Feb-Apr y1)	1-7y	mother	3	3-6	4-5	2+ per room	0	0	0	0	0	0	0	0	0	0	improved	improved	private tap	untreated	Unsafely disposed	1	1	1	0	Caesarean	Premature	Not weaned early	No	Breastmilk now	Normal	None	No diarrheoa last month	None
Non-cryptosporidiosis case	Serbo	(6,9]	Male	Wet (Aug-Oct)	8y+	mother	3	3-6	2-3	2+ per room	1	0	1	1	0	1	0	1	1	4	unimproved facility	unimproved	Unimproved/borehole/p.spring	untreated	Unsafely disposed	0	1	1	0	Vaginal	Not premature	Weaned early	Yes	Breastmilk now	Normal	None	No diarrheoa last month	None
Cryptosporidiosis case	Jimma	(12,15]	Female	Wet (May-Jul y1)	8y+	mother	4	3-6	2-3	2+ per room	0	0	0	0	0	0	0	0	0	0	improved	improved	private tap	treated	Unsafely disposed	1	1	1	0	Vaginal	Not premature	Not weaned early	No	Breastmilk now	Normal	None	No diarrheoa last month	1+ times
Cryptosporidiosis case	Serbo	(12,15]	Female	Dry (Feb-Apr y1)	1-7y	mother	2	3-6	6+	2+ per room	1	0	0	0	0	1	0	1	1	2	unimproved facility	unimproved	Unimproved/borehole/p.spring	untreated	Unsafely disposed	1	1	1	0	Caesarean	Not premature	Not weaned early	No	Breastmilk now	Normal	None	Diarrhoea last month	1+ times
Control	Serbo	(6,9]	Female	Dry (Nov-Jan)	1-7y	mother	3	3-6	2-3	2+ per room	0	0	0	0	0	0	0	0	0	0	unimproved facility	unimproved	private tap	untreated	Unsafely disposed	1	0	1	0	Vaginal	Not premature	Not weaned early	No	Breastmilk now	SAM	None	No diarrheoa last month	None
Control	Jimma	(21,24]	Female	Dry (Feb-Apr y2)	8y+	mother	2	3-6	4-5	2+ per room	0	0	0	0	1	1	0	1	0	2	unimproved facility	unimproved	private tap	untreated	safely disposed	1	1	1	0	Vaginal	Not premature	Not weaned early	No	Breastmilk now	Normal	None	Diarrhoea last month	1+ times
Non-cryptosporidiosis case	Jimma	[0,3]	Male	Dry (Nov-Jan)	8y+	mother	4	3-6	4-5	2+ per room	0	0	0	0	0	0	0	0	0	0	improved but shared	unimproved	public tap	untreated	Unsafely disposed	1	1	1	0	Vaginal	Not premature	Not weaned early	No	Breastmilk now	Normal	None	No diarrheoa last month	None
Cryptosporidiosis case	Serbo	(9,12]	Female	Wet (May-Jul y1)	8y+	mother	4	3-6	4-5	2+ per room	0	0	0	0	0	0	0	0	0	0	unimproved facility	unimproved	private tap	untreated	Unsafely disposed	1	1	1	0	Vaginal	Not premature	Not weaned early	No	Breastmilk now	Normal	None	No diarrheoa last month	None
Non-cryptosporidiosis case	Jimma	(6,9]	Female	Dry (Feb-Apr y2)	1-7y	mother	2	3-6	2-3	2+ per room	0	0	0	0	0	0	0	0	0	0	unimproved facility	unimproved	private tap	untreated	Unsafely disposed	1	1	0	1	Vaginal	Not premature	Not weaned early	No	Breastmilk now	Normal	None	No diarrheoa last month	None
Control	Jimma	[0,3]	Female	Dry (Feb-Apr y2)	8y+	mother	5	7of7	4-5	2+ per room	0	0	0	0	0	0	0	0	0	0	unimproved facility	unimproved	private tap	treated	Unsafely disposed	1	0	1	0	Vaginal	Not premature	Not weaned early	No	Breastmilk now	Normal	None	No diarrheoa last month	None
Control	Jimma	(6,9]	Female	Dry (Feb-Apr y2)	8y+	mother	5	3-6	2-3	2+ per room	0	0	0	0	0	0	0	1	0	0	unimproved facility	unimproved	private tap	untreated	safely disposed	1	0	1	0	Vaginal	Not premature	Not weaned early	No	Breastmilk now	Normal	None	Diarrhoea last month	1+ times
Non-cryptosporidiosis case	Serbo	(9,12]	Male	Wet (May-Jul y1)	8y+	mother	4	3-6	6+	2+ per room	1	1	1	0	1	1	0	1	1	5	improved	improved	public tap	untreated	Unsafely disposed	1	1	0	0	Vaginal	Not premature	Not weaned early	No	Breastmilk now	Normal	None	NA	None
Non-cryptosporidiosis case	Serbo	(6,9]	Female	Wet (May-Jul y1)	0y	mother	1	0-2	2-3	2+ per room	1	0	0	0	0	0	0	1	1	1	unimproved facility	unimproved	Unimproved/borehole/p.spring	untreated	Unsafely disposed	1	1	1	0	Caesarean	Not premature	Not weaned early	No	Breastmilk now	Normal	None	No diarrheoa last month	None
Control	Serbo	(15,18]	Female	Wet (Aug-Oct)	0y	mother	3	3-6	6+	2+ per room	0	0	0	0	0	0	0	0	0	0	unimproved facility	unimproved	public tap	treated	safely disposed	1	1	0	0	Vaginal	Not premature	Not weaned early	No	Breastmilk now	Normal	None	No diarrheoa last month	None
Non-cryptosporidiosis case	Jimma	(6,9]	Male	Wet (May-Jul y1)	8y+	mother	5	7of7	4-5	<2 per room	0	0	0	0	1	0	0	1	0	1	improved	improved	private tap	untreated	Unsafely disposed	1	1	1	0	Vaginal	Not premature	Not weaned early	No	Breastmilk now	Normal	1+ times	No diarrheoa last month	1+ times
Cryptosporidiosis case	Jimma	(6,9]	Female	Dry (Feb-Apr y2)	0y	mother	2	3-6	2-3	2+ per room	0	0	0	0	0	0	0	0	0	0	improved but shared	unimproved	private tap	untreated	safely disposed	0	1	1	0	Vaginal	Premature	Not weaned early	No	Breastmilk now	Normal	1+ times	No diarrheoa last month	None
Control	Serbo	(18,21]	Male	Wet (May-Jul y1)	1-7y	mother	3	3-6	4-5	2+ per room	0	0	0	0	0	0	0	0	0	0	unimproved facility	unimproved	public tap	untreated	safely disposed	1	1	1	0	Vaginal	Not premature	Not weaned early	No	Breastmilk now	Normal	None	No diarrheoa last month	None
Non-cryptosporidiosis case	Serbo	(9,12]	Male	Wet (May-Jul y1)	1-7y	mother	3	3-6	6+	2+ per room	1	1	0	1	0	0	0	1	1	3	unimproved facility	unimproved	Unimproved/borehole/p.spring	untreated	Unsafely disposed	1	1	1	0	Vaginal	Not premature	Weaned early	Yes	Breastmilk now	Normal	None	No diarrheoa last month	None
Non-cryptosporidiosis case	Serbo	(18,21]	Male	Wet (May-Jul y1)	1-7y	mother	1	0-2	2-3	2+ per room	0	0	0	0	0	0	0	0	0	0	improved	improved	private tap	untreated	safely disposed	1	0	1	0	Vaginal	Not premature	Not weaned early	No	Breastmilk now	Normal	None	No diarrheoa last month	None
Control	Serbo	(9,12]	Female	Wet (Aug-Oct)	1-7y	mother	2	3-6	6+	2+ per room	1	0	0	0	1	1	0	1	1	3	improved	improved	Unimproved/borehole/p.spring	untreated	Unsafely disposed	1	0	1	0	Vaginal	Not premature	Not weaned early	No	Breastmilk now	Normal	None	No diarrheoa last month	1+ times
Control	Jimma	(9,12]	Male	Dry (Feb-Apr y2)	1-7y	mother	4	3-6	NA	<2 per room	0	0	0	0	0	0	0	0	0	0	unimproved facility	unimproved	private tap	untreated	safely disposed	1	1	1	0	Vaginal	Not premature	Weaned early	Yes	Breastmilk now	Normal	None	Diarrhoea last month	None
Control	Serbo	(15,18]	Male	Dry (Nov-Jan)	1-7y	mother	5	3-6	2-3	2+ per room	0	0	0	0	0	0	0	0	0	0	unimproved facility	unimproved	private tap	untreated	safely disposed	1	1	0	0	Vaginal	Not premature	Not weaned early	No	Breastmilk now	Normal	None	Diarrhoea last month	1+ times
Control	Serbo	(9,12]	Male	Wet (May-Jul y1)	1-7y	mother	NA	NA	4-5	2+ per room	1	0	1	0	0	1	0	1	1	3	unimproved facility	unimproved	private tap	untreated	Unsafely disposed	1	0	0	0	Vaginal	Not premature	Not weaned early	No	Breastmilk now	SAM	1+ times	No diarrheoa last month	None
Control	Serbo	(12,15]	Female	Wet (May-Jul y1)	8y+	mother	4	3-6	2-3	2+ per room	1	1	0	1	0	0	0	1	1	3	unimproved facility	unimproved	public tap	treated	Unsafely disposed	1	1	1	0	Vaginal	Not premature	Weaned early	Yes	No breastmilk now	Normal	None	No diarrheoa last month	None
Control	Serbo	(15,18]	Male	Dry (Nov-Jan)	1-7y	mother	3	3-6	4-5	2+ per room	1	0	0	1	0	0	0	1	1	2	unimproved facility	unimproved	Unimproved/borehole/p.spring	untreated	safely disposed	0	1	0	0	Vaginal	Not premature	Weaned early	Yes	No breastmilk now	Normal	None	No diarrheoa last month	1+ times
Control	Serbo	(12,15]	Female	Wet (May-Jul y1)	0y	mother	1	0-2	6+	2+ per room	1	1	0	0	0	1	0	1	1	3	unimproved facility	unimproved	Unimproved/borehole/p.spring	untreated	Unsafely disposed	1	1	1	0	Vaginal	Not premature	Not weaned early	No	Breastmilk now	Normal	None	No diarrheoa last month	None
Control	Jimma	(6,9]	Male	Dry (Feb-Apr y2)	1-7y	mother	2	3-6	2-3	2+ per room	0	0	0	1	0	0	0	1	1	1	unimproved facility	unimproved	private tap	untreated	Unsafely disposed	1	0	1	0	Vaginal	Premature	Not weaned early	No	Breastmilk now	MAM	None	No diarrheoa last month	None
Non-cryptosporidiosis case	Serbo	(6,9]	Female	Wet (May-Jul y1)	0y	mother	1	0-2	2-3	<2 per room	1	0	0	0	0	1	0	1	1	2	improved	improved	public tap	treated	Unsafely disposed	1	1	1	0	Vaginal	Not premature	Not weaned early	No	Breastmilk now	Normal	None	No diarrheoa last month	None
Control	Serbo	(15,18]	Male	Wet (Aug-Oct)	1-7y	other	3	3-6	4-5	2+ per room	0	0	0	0	0	0	0	0	0	0	unimproved facility	unimproved	public tap	treated	safely disposed	1	0	0	0	Vaginal	Not premature	Weaned early	Yes	Breastmilk now	Normal	None	Diarrhoea last month	None
Non-cryptosporidiosis case	Jimma	(9,12]	Female	Dry (Nov-Jan)	1-7y	mother	4	3-6	2-3	2+ per room	0	0	0	0	0	0	0	0	0	0	improved but shared	unimproved	public tap	untreated	safely disposed	1	1	1	0	Vaginal	Not premature	Weaned early	Yes	Breastmilk now	Normal	None	No diarrheoa last month	None
Non-cryptosporidiosis case	Jimma	(15,18]	Female	Dry (Nov-Jan)	8y+	mother	4	3-6	4-5	2+ per room	0	0	0	0	0	0	0	0	0	0	improved	improved	private tap	untreated	Unsafely disposed	1	1	0	0	Vaginal	Not premature	Not weaned early	No	Breastmilk now	Normal	None	Diarrhoea last month	1+ times
Non-cryptosporidiosis case	Jimma	(9,12]	Male	Dry (Nov-Jan)	8y+	mother	5	3-6	4-5	<2 per room	0	0	0	0	0	0	0	0	0	0	improved but shared	unimproved	private tap	treated	safely disposed	1	1	1	0	Vaginal	Premature	Not weaned early	No	Breastmilk now	Normal	None	No diarrheoa last month	1+ times
Control	Jimma	(6,9]	Female	Dry (Feb-Apr y1)	1-7y	mother	1	0-2	2-3	2+ per room	0	0	0	0	0	0	0	0	0	0	improved but shared	unimproved	public tap	treated	safely disposed	1	1	1	0	Vaginal	Not premature	Weaned early	Yes	Breastmilk now	Normal	None	Diarrhoea last month	1+ times
Non-cryptosporidiosis case	Serbo	(9,12]	Male	Dry (Feb-Apr y1)	8y+	mother	5	3-6	4-5	2+ per room	0	0	0	0	0	0	0	0	0	0	unimproved facility	unimproved	private tap	untreated	Unsafely disposed	1	1	1	0	Vaginal	Not premature	Weaned early	Yes	Breastmilk now	Normal	None	No diarrheoa last month	None
Control	Serbo	[0,3]	Female	Wet (Aug-Oct)	1-7y	mother	4	3-6	2-3	2+ per room	1	0	0	0	1	1	0	1	1	3	unimproved facility	unimproved	public tap	treated	Unsafely disposed	1	1	0	0	Vaginal	Not premature	Not weaned early	No	Breastmilk now	Normal	None	No diarrheoa last month	None
Non-cryptosporidiosis case	Jimma	(9,12]	Male	Dry (Feb-Apr y1)	1-7y	mother	1	0-2	2-3	2+ per room	0	0	0	0	0	0	0	0	0	0	improved but shared	unimproved	private tap	untreated	Unsafely disposed	1	0	0	1	Vaginal	Not premature	Not weaned early	No	Breastmilk now	MAM	1+ times	No diarrheoa last month	1+ times
Control	Jimma	(6,9]	Female	Dry (Feb-Apr y2)	1-7y	mother	2	3-6	2-3	2+ per room	0	0	0	0	0	0	0	0	0	0	unimproved facility	unimproved	private tap	untreated	safely disposed	1	1	1	0	Vaginal	Not premature	Not weaned early	No	Breastmilk now	Normal	None	Diarrhoea last month	None
Control	Jimma	(6,9]	Male	Dry (Feb-Apr y2)	8y+	mother	5	3-6	4-5	2+ per room	0	0	0	0	0	0	1	1	0	1	unimproved facility	unimproved	private tap	untreated	Unsafely disposed	1	1	1	0	Vaginal	Not premature	Not weaned early	No	Breastmilk now	Normal	None	No diarrheoa last month	None
Control	Jimma	(12,15]	Male	Dry (Nov-Jan)	1-7y	mother	2	3-6	4-5	2+ per room	0	0	0	0	0	0	0	0	0	0	unimproved facility	unimproved	private tap	untreated	safely disposed	1	1	0	0	Vaginal	Not premature	Weaned early	Yes	Breastmilk now	Normal	None	No diarrheoa last month	None
Non-cryptosporidiosis case	Jimma	[0,3]	Male	Wet (May-Jul y1)	0y	mother	1	3-6	2-3	2+ per room	0	0	0	0	0	0	0	0	0	0	improved	improved	Unimproved/borehole/p.spring	untreated	Unsafely disposed	0	0	1	0	Vaginal	Not premature	Not weaned early	No	Breastmilk now	NA	None	No diarrheoa last month	None
Control	Jimma	[0,3]	Male	Wet (May-Jul y1)	1-7y	mother	3	3-6	4-5	2+ per room	0	0	0	0	0	0	1	1	0	1	unimproved facility	unimproved	private tap	untreated	Unsafely disposed	1	0	1	0	Vaginal	Not premature	Not weaned early	No	Breastmilk now	Normal	None	No diarrheoa last month	None
Control	Serbo	(18,21]	Male	Dry (Feb-Apr y1)	8y+	mother	2	3-6	6+	2+ per room	1	1	0	0	0	1	0	1	1	3	unimproved facility	unimproved	private tap	untreated	Unsafely disposed	1	1	0	0	Vaginal	Not premature	Not weaned early	No	Breastmilk now	Normal	None	No diarrheoa last month	None
Control	Serbo	(3,6]	Male	Wet (May-Jul y1)	0y	mother	3	3-6	4-5	2+ per room	1	0	0	0	0	0	0	1	1	1	unimproved facility	unimproved	public tap	untreated	Unsafely disposed	1	0	0	0	Vaginal	Not premature	Weaned early	Yes	Breastmilk now	Normal	None	No diarrheoa last month	None
Non-cryptosporidiosis case	Serbo	(9,12]	Male	Dry (Nov-Jan)	0y	mother	1	0-2	6+	2+ per room	1	0	1	1	0	1	0	1	1	4	unimproved facility	unimproved	Unimproved/borehole/p.spring	untreated	Unsafely disposed	1	1	1	0	Vaginal	Not premature	Weaned early	Yes	Breastmilk now	MAM	None	No diarrheoa last month	1+ times
Control	Jimma	(12,15]	Male	Dry (Feb-Apr y2)	8y+	mother	5	3-6	4-5	2+ per room	0	0	0	0	0	0	0	0	0	0	unimproved facility	unimproved	private tap	untreated	safely disposed	1	1	1	0	Vaginal	Not premature	Not weaned early	No	Breastmilk now	Normal	None	No diarrheoa last month	1+ times
Non-cryptosporidiosis case	Serbo	(6,9]	Male	Dry (Feb-Apr y1)	1-7y	mother	2	3-6	2-3	<2 per room	0	0	0	0	0	0	0	0	0	0	improved but shared	unimproved	private tap	untreated	Unsafely disposed	1	1	1	0	Vaginal	Not premature	Weaned early	Yes	Breastmilk now	Normal	None	Diarrhoea last month	1+ times
Control	Jimma	(6,9]	Male	Wet (Aug-Oct)	0y	mother	3	3-6	6+	2+ per room	0	0	0	0	0	0	0	0	0	0	improved	improved	private tap	untreated	safely disposed	1	1	0	0	Vaginal	Not premature	Weaned early	Yes	Breastmilk now	Normal	None	No diarrheoa last month	1+ times
Control	Serbo	(9,12]	Male	Dry (Feb-Apr y2)	0y	mother	1	0-2	6+	2+ per room	1	0	0	0	0	1	0	1	1	2	unimproved facility	unimproved	Unimproved/borehole/p.spring	untreated	safely disposed	1	1	1	0	Vaginal	Not premature	Not weaned early	No	Breastmilk now	Normal	None	No diarrheoa last month	1+ times
Control	Jimma	[0,3]	Male	Wet (May-Jul y2)	8y+	mother	5	3-6	4-5	<2 per room	0	0	0	0	0	0	0	0	0	0	unimproved facility	unimproved	Unimproved/borehole/p.spring	untreated	Unsafely disposed	1	1	0	0	Vaginal	Not premature	Not weaned early	No	Breastmilk now	NA	None	No diarrheoa last month	None
Control	Jimma	(15,18]	Female	Wet (May-Jul y1)	8y+	mother	5	7of7	4-5	2+ per room	0	0	0	0	0	0	0	0	0	0	unimproved facility	unimproved	private tap	untreated	safely disposed	1	1	1	0	Vaginal	Not premature	Not weaned early	No	Breastmilk now	MAM	None	Diarrhoea last month	1+ times
Non-cryptosporidiosis case	Serbo	(6,9]	Male	Dry (Feb-Apr y2)	0y	mother	2	3-6	6+	2+ per room	0	0	0	0	0	0	0	0	0	0	unimproved facility	unimproved	public tap	untreated	Unsafely disposed	1	0	0	0	Vaginal	Not premature	Not weaned early	No	No breastmilk now	MAM	None	No diarrheoa last month	None
Control	Serbo	(6,9]	Male	Wet (May-Jul y2)	0y	mother	1	0-2	6+	2+ per room	1	0	0	1	0	1	0	1	1	3	unimproved facility	unimproved	Unimproved/borehole/p.spring	untreated	safely disposed	1	1	1	0	Vaginal	Not premature	Not weaned early	No	Breastmilk now	Normal	None	No diarrheoa last month	None
Control	Jimma	(15,18]	Male	Wet (Aug-Oct)	8y+	mother	4	3-6	2-3	2+ per room	0	0	0	0	0	0	0	0	0	0	unimproved facility	unimproved	private tap	untreated	safely disposed	1	1	1	0	Vaginal	Not premature	Not weaned early	No	Breastmilk now	Normal	1+ times	No diarrheoa last month	None
Control	Jimma	(21,24]	Male	Dry (Nov-Jan)	8y+	mother	2	3-6	4-5	2+ per room	0	0	0	0	0	1	0	1	0	1	unimproved facility	unimproved	Unimproved/borehole/p.spring	untreated	safely disposed	1	0	1	0	Vaginal	Not premature	Not weaned early	No	Breastmilk now	Normal	None	No diarrheoa last month	None
Control	Serbo	(6,9]	Male	Dry (Nov-Jan)	0y	mother	5	3-6	6+	2+ per room	1	0	0	1	0	1	0	1	1	3	unimproved facility	unimproved	private tap	untreated	Unsafely disposed	1	1	1	1	Vaginal	Not premature	Weaned early	Yes	Breastmilk now	Normal	None	No diarrheoa last month	None
Control	Serbo	(6,9]	Male	Wet (Aug-Oct)	0y	mother	3	3-6	6+	2+ per room	1	1	0	1	0	0	0	1	1	3	unimproved facility	unimproved	private tap	untreated	Unsafely disposed	1	1	0	0	Caesarean	Not premature	Weaned early	Yes	Breastmilk now	Normal	None	No diarrheoa last month	None
Cryptosporidiosis case	Serbo	(12,15]	Female	Wet (May-Jul y2)	1-7y	mother	1	0-2	2-3	2+ per room	0	0	0	1	1	1	0	1	1	3	unimproved facility	unimproved	Unimproved/borehole/p.spring	untreated	safely disposed	1	0	1	1	Vaginal	Not premature	Weaned early	Yes	Breastmilk now	Normal	None	No diarrheoa last month	1+ times
Control	Jimma	(6,9]	Female	Dry (Nov-Jan)	8y+	mother	5	7of7	2-3	2+ per room	0	0	0	0	0	0	0	0	0	0	unimproved facility	unimproved	private tap	untreated	Unsafely disposed	1	1	0	0	Vaginal	Not premature	Not weaned early	No	Breastmilk now	Normal	None	No diarrheoa last month	None
Control	Serbo	(6,9]	Female	Dry (Feb-Apr y1)	8y+	mother	5	3-6	4-5	2+ per room	1	0	0	1	0	0	0	1	1	2	unimproved facility	unimproved	public tap	untreated	Unsafely disposed	1	1	0	0	Vaginal	Not premature	Not weaned early	No	Breastmilk now	Normal	None	No diarrheoa last month	None
Control	Jimma	(15,18]	Male	Dry (Nov-Jan)	0y	mother	3	3-6	4-5	2+ per room	0	0	0	0	0	0	0	0	0	0	unimproved facility	unimproved	private tap	untreated	safely disposed	1	0	1	0	Vaginal	Not premature	Not weaned early	No	Breastmilk now	Normal	None	No diarrheoa last month	None
Control	Jimma	(6,9]	Female	Wet (Aug-Oct)	1-7y	other	5	7of7	4-5	2+ per room	0	0	0	0	1	0	0	1	0	1	improved	improved	private tap	untreated	safely disposed	1	0	0	0	Vaginal	Not premature	Not weaned early	No	Breastmilk now	Normal	None	No diarrheoa last month	None
Control	Serbo	(21,24]	Female	Wet (May-Jul y2)	0y	mother	1	0-2	6+	2+ per room	1	0	0	1	0	1	0	1	1	3	unimproved facility	unimproved	Unimproved/borehole/p.spring	untreated	safely disposed	1	1	1	0	Vaginal	Not premature	Weaned early	Yes	No breastmilk now	Normal	None	No diarrheoa last month	None
Non-cryptosporidiosis case	Jimma	[0,3]	Male	Dry (Nov-Jan)	0y	mother	4	3-6	6+	2+ per room	0	0	0	0	0	1	1	1	0	2	improved	improved	private tap	untreated	Unsafely disposed	1	1	1	0	Vaginal	Not premature	Not weaned early	No	Breastmilk now	Normal	None	No diarrheoa last month	1+ times
Control	Serbo	[0,3]	Female	Dry (Feb-Apr y1)	0y	mother	1	0-2	4-5	2+ per room	1	0	0	0	0	1	0	1	1	2	unimproved facility	unimproved	Unimproved/borehole/p.spring	untreated	Unsafely disposed	1	1	1	0	Vaginal	Not premature	Not weaned early	No	Breastmilk now	Normal	None	No diarrheoa last month	None
Control	Jimma	[0,3]	Male	Wet (May-Jul y1)	8y+	mother	4	3-6	NA	<2 per room	0	0	0	0	0	0	0	0	0	0	unimproved facility	unimproved	private tap	untreated	safely disposed	1	0	1	0	Vaginal	Not premature	Not weaned early	No	Breastmilk now	NA	None	No diarrheoa last month	None
Control	Serbo	[0,3]	Male	Dry (Nov-Jan)	1-7y	mother	4	3-6	6+	2+ per room	0	0	0	0	0	0	0	0	0	0	unimproved facility	unimproved	private tap	untreated	Unsafely disposed	1	1	1	0	Vaginal	Not premature	Not weaned early	No	Breastmilk now	Normal	None	No diarrheoa last month	None
Control	Serbo	(6,9]	Female	Dry (Nov-Jan)	1-7y	mother	2	3-6	2-3	2+ per room	1	0	0	0	0	0	0	1	1	1	unimproved facility	unimproved	public tap	untreated	safely disposed	1	1	0	0	Vaginal	Not premature	Not weaned early	No	Breastmilk now	Normal	None	Diarrhoea last month	None
Control	Serbo	(15,18]	Female	Wet (Aug-Oct)	1-7y	mother	3	3-6	4-5	2+ per room	0	0	0	0	0	0	0	0	0	0	unimproved facility	unimproved	private tap	untreated	Unsafely disposed	1	1	1	0	Vaginal	Not premature	Weaned early	Yes	Breastmilk now	Normal	None	No diarrheoa last month	None
Non-cryptosporidiosis case	Serbo	(3,6]	Male	Wet (May-Jul y2)	0y	mother	1	0-2	2-3	2+ per room	0	0	0	0	0	0	0	0	0	0	improved	improved	public tap	untreated	Unsafely disposed	1	0	0	0	Vaginal	Not premature	Weaned early	Yes	No breastmilk now	Normal	None	No diarrheoa last month	None
Control	Jimma	(6,9]	Male	Wet (Aug-Oct)	8y+	mother	1	0-2	4-5	2+ per room	0	0	0	0	0	0	0	0	0	0	unimproved facility	unimproved	private tap	untreated	safely disposed	1	1	0	0	Vaginal	Not premature	Not weaned early	No	Breastmilk now	Normal	None	No diarrheoa last month	None
Non-cryptosporidiosis case	Serbo	(9,12]	Male	Wet (May-Jul y1)	0y	mother	2	3-6	2-3	2+ per room	1	0	0	0	0	1	0	1	1	2	unimproved facility	unimproved	public tap	untreated	safely disposed	1	1	1	0	Vaginal	Not premature	Not weaned early	No	Breastmilk now	Normal	None	No diarrheoa last month	None
Control	Serbo	(6,9]	Female	Wet (May-Jul y1)	0y	mother	3	3-6	2-3	2+ per room	0	0	0	0	0	0	0	0	0	0	improved	improved	private tap	untreated	Unsafely disposed	1	1	1	0	Vaginal	Not premature	Weaned early	Yes	Breastmilk now	Normal	None	No diarrheoa last month	None
Control	Serbo	(6,9]	Female	Dry (Feb-Apr y2)	0y	mother	1	0-2	2-3	2+ per room	0	0	0	0	0	0	0	0	0	0	improved but shared	unimproved	public tap	untreated	Unsafely disposed	1	0	0	0	Vaginal	Not premature	Weaned early	Yes	Breastmilk now	Normal	None	No diarrheoa last month	None
Control	Jimma	(9,12]	Male	Dry (Nov-Jan)	8y+	mother	3	3-6	4-5	2+ per room	0	0	0	0	0	0	0	0	0	0	unimproved facility	unimproved	private tap	untreated	safely disposed	1	0	1	0	Vaginal	Not premature	Weaned early	Yes	Breastmilk now	Normal	None	No diarrheoa last month	None
Control	Serbo	(18,21]	Female	Wet (Aug-Oct)	0y	mother	5	3-6	2-3	<2 per room	0	0	0	0	0	0	0	0	0	0	unimproved facility	unimproved	private tap	untreated	Unsafely disposed	1	1	1	0	Vaginal	Not premature	Not weaned early	No	Breastmilk now	Normal	None	Diarrhoea last month	1+ times
Cryptosporidiosis case	Serbo	(3,6]	Female	Wet (May-Jul y2)	8y+	mother	1	0-2	2-3	2+ per room	1	0	0	0	0	0	0	1	1	1	unimproved facility	unimproved	public tap	untreated	Unsafely disposed	1	0	0	0	Vaginal	Not premature	Weaned early	Yes	No breastmilk now	MAM	None	No diarrheoa last month	None
Control	Jimma	[0,3]	Male	Wet (May-Jul y2)	1-7y	mother	5	3-6	2-3	2+ per room	0	0	0	0	0	0	0	0	0	0	unimproved facility	unimproved	private tap	untreated	Unsafely disposed	1	1	1	0	Vaginal	Not premature	Not weaned early	No	Breastmilk now	NA	None	No diarrheoa last month	1+ times
Control	Serbo	(6,9]	Female	Wet (Aug-Oct)	0y	mother	1	0-2	6+	2+ per room	1	0	0	0	0	1	0	1	1	2	improved	improved	Unimproved/borehole/p.spring	untreated	Unsafely disposed	1	0	1	0	Vaginal	Not premature	Not weaned early	No	Breastmilk now	MAM	None	No diarrheoa last month	None
Control	Jimma	(6,9]	Male	Dry (Nov-Jan)	1-7y	mother	3	3-6	4-5	2+ per room	0	0	0	0	0	0	0	0	0	0	unimproved facility	unimproved	private tap	untreated	Unsafely disposed	1	1	1	0	Vaginal	Not premature	Weaned early	Yes	Breastmilk now	Normal	None	No diarrheoa last month	1+ times
Non-cryptosporidiosis case	Serbo	[0,3]	Female	Dry (Nov-Jan)	1-7y	mother	3	3-6	6+	2+ per room	1	1	0	0	0	1	0	1	1	3	improved but shared	unimproved	Unimproved/borehole/p.spring	untreated	Unsafely disposed	1	0	1	0	Vaginal	Not premature	Not weaned early	No	Breastmilk now	Normal	None	No diarrheoa last month	1+ times
Control	Jimma	(6,9]	Female	Dry (Feb-Apr y1)	8y+	other	4	3-6	6+	2+ per room	0	0	0	0	0	0	0	0	0	0	unimproved facility	unimproved	private tap	untreated	Unsafely disposed	1	1	1	0	Vaginal	Not premature	Not weaned early	No	Breastmilk now	Normal	1+ times	No diarrheoa last month	None
Control	Jimma	(18,21]	Female	Wet (Aug-Oct)	1-7y	mother	4	3-6	2-3	2+ per room	0	0	0	0	0	0	0	0	0	0	unimproved facility	unimproved	private tap	untreated	safely disposed	1	0	1	0	Vaginal	Not premature	Weaned early	Yes	Breastmilk now	Normal	None	Diarrhoea last month	1+ times
Non-cryptosporidiosis case	Jimma	(6,9]	Male	Dry (Feb-Apr y2)	8y+	mother	2	3-6	6+	2+ per room	0	0	0	0	0	0	0	0	0	0	improved	improved	private tap	untreated	Unsafely disposed	1	1	1	0	Vaginal	Not premature	Weaned early	Yes	Breastmilk now	Normal	None	No diarrheoa last month	None
Non-cryptosporidiosis case	Jimma	(9,12]	Male	Dry (Feb-Apr y2)	8y+	mother	5	3-6	4-5	2+ per room	0	0	0	0	0	0	0	0	0	0	unimproved facility	unimproved	private tap	treated	Unsafely disposed	0	1	0	1	Caesarean	Not premature	Weaned early	Yes	Breastmilk now	Normal	None	No diarrheoa last month	None
Control	Jimma	(21,24]	Female	Wet (May-Jul y1)	8y+	mother	4	3-6	4-5	2+ per room	0	0	0	0	0	0	0	0	0	0	unimproved facility	unimproved	private tap	untreated	safely disposed	1	1	0	0	Vaginal	Not premature	Weaned early	Yes	Breastmilk now	Normal	None	No diarrheoa last month	None
Control	Jimma	(18,21]	Male	Dry (Nov-Jan)	0y	mother	1	0-2	4-5	2+ per room	0	0	0	0	0	0	0	0	0	0	unimproved facility	unimproved	private tap	untreated	Unsafely disposed	1	0	0	0	Vaginal	Not premature	Weaned early	Yes	Breastmilk now	Normal	None	No diarrheoa last month	None
Non-cryptosporidiosis case	Jimma	(12,15]	Male	Dry (Nov-Jan)	8y+	mother	5	7of7	4-5	2+ per room	0	0	0	0	0	0	0	0	0	0	improved but shared	unimproved	private tap	untreated	safely disposed	1	1	1	0	Vaginal	Not premature	Weaned early	Yes	Breastmilk now	Normal	None	Diarrhoea last month	1+ times
Non-cryptosporidiosis case	Serbo	(15,18]	Male	Wet (Aug-Oct)	0y	other	3	3-6	6+	2+ per room	1	1	1	0	0	1	0	1	1	4	unimproved facility	unimproved	Unimproved/borehole/p.spring	untreated	Unsafely disposed	1	0	0	0	Vaginal	Not premature	Not weaned early	No	No breastmilk now	Normal	None	No diarrheoa last month	None
Non-cryptosporidiosis case	Jimma	(12,15]	Male	Dry (Nov-Jan)	8y+	other	5	7of7	4-5	<2 per room	0	0	0	0	0	0	0	0	0	0	improved	improved	private tap	treated	Unsafely disposed	1	1	1	0	Vaginal	Not premature	Not weaned early	No	Breastmilk now	Normal	None	Diarrhoea last month	1+ times
Cryptosporidiosis case	Jimma	(6,9]	Female	Dry (Feb-Apr y2)	8y+	mother	4	3-6	4-5	2+ per room	0	0	0	0	0	0	0	0	0	0	improved but shared	unimproved	private tap	untreated	Unsafely disposed	1	1	1	0	Vaginal	Not premature	Not weaned early	No	Breastmilk now	Normal	None	No diarrheoa last month	None
Control	Jimma	(21,24]	Male	Wet (Aug-Oct)	8y+	mother	4	3-6	2-3	2+ per room	0	0	0	0	0	0	0	0	0	0	unimproved facility	unimproved	private tap	untreated	safely disposed	1	1	1	0	Vaginal	Not premature	Not weaned early	No	Breastmilk now	Normal	None	No diarrheoa last month	None
Control	Jimma	(6,9]	Female	Wet (May-Jul y1)	1-7y	mother	2	3-6	4-5	2+ per room	0	0	0	0	0	0	0	0	0	0	unimproved facility	unimproved	Unimproved/borehole/p.spring	untreated	Unsafely disposed	0	1	1	0	Vaginal	Not premature	Not weaned early	No	Breastmilk now	Normal	1+ times	Diarrhoea last month	1+ times
Non-cryptosporidiosis case	Serbo	(15,18]	Male	Dry (Nov-Jan)	8y+	other	4	3-6	6+	2+ per room	1	1	1	1	0	1	0	1	1	5	unimproved facility	unimproved	Unimproved/borehole/p.spring	untreated	Unsafely disposed	1	0	1	0	Vaginal	Not premature	Not weaned early	No	Breastmilk now	Normal	None	No diarrheoa last month	None
Non-cryptosporidiosis case	Jimma	(15,18]	Male	Dry (Feb-Apr y1)	8y+	mother	3	3-6	4-5	2+ per room	0	0	0	0	0	0	0	0	0	0	unimproved facility	unimproved	private tap	untreated	safely disposed	1	1	0	0	Vaginal	Not premature	Not weaned early	No	Breastmilk now	Normal	None	Diarrhoea last month	None
Control	Jimma	(21,24]	Male	Dry (Nov-Jan)	1-7y	mother	3	3-6	4-5	2+ per room	0	0	0	0	0	0	0	0	0	0	unimproved facility	unimproved	private tap	untreated	safely disposed	1	1	1	0	Vaginal	Not premature	Weaned early	Yes	Breastmilk now	Normal	None	No diarrheoa last month	1+ times
Non-cryptosporidiosis case	Serbo	(21,24]	Male	Dry (Nov-Jan)	1-7y	mother	4	3-6	6+	2+ per room	1	0	0	0	0	1	0	1	1	2	improved but shared	unimproved	Unimproved/borehole/p.spring	untreated	Unsafely disposed	1	1	1	0	Vaginal	Not premature	Not weaned early	No	Breastmilk now	Normal	None	No diarrheoa last month	None
Non-cryptosporidiosis case	Serbo	(9,12]	Male	Dry (Nov-Jan)	8y+	mother	5	3-6	4-5	<2 per room	0	0	0	0	0	0	0	0	0	0	improved but shared	unimproved	public tap	untreated	Unsafely disposed	1	1	1	0	Vaginal	Not premature	Not weaned early	No	Breastmilk now	Normal	None	No diarrheoa last month	None
Non-cryptosporidiosis case	Serbo	(15,18]	Male	Wet (Aug-Oct)	1-7y	mother	1	0-2	2-3	2+ per room	0	0	0	0	0	0	0	0	0	0	unimproved facility	unimproved	Unimproved/borehole/p.spring	untreated	Unsafely disposed	1	1	1	0	Vaginal	Not premature	Not weaned early	No	Breastmilk now	Normal	None	No diarrheoa last month	None
Non-cryptosporidiosis case	Serbo	(3,6]	Female	Wet (May-Jul y2)	1-7y	mother	1	0-2	2-3	2+ per room	0	0	0	0	0	0	0	0	0	0	unimproved facility	unimproved	Unimproved/borehole/p.spring	untreated	Unsafely disposed	1	0	0	0	Vaginal	Not premature	Weaned early	Yes	Breastmilk now	Normal	None	No diarrheoa last month	None
Non-cryptosporidiosis case	Serbo	(9,12]	Male	Wet (May-Jul y1)	0y	mother	2	3-6	2-3	2+ per room	1	1	0	0	0	1	0	1	1	3	unimproved facility	unimproved	Unimproved/borehole/p.spring	untreated	Unsafely disposed	1	0	1	0	Vaginal	Not premature	Not weaned early	No	Breastmilk now	SAM	None	Diarrhoea last month	1+ times
Control	Jimma	(21,24]	Female	Wet (Aug-Oct)	1-7y	other	2	3-6	6+	2+ per room	0	0	0	0	0	0	0	0	0	0	unimproved facility	unimproved	private tap	untreated	safely disposed	1	0	1	0	Vaginal	Not premature	Weaned early	Yes	No breastmilk now	Normal	None	Diarrhoea last month	1+ times
Control	Jimma	(12,15]	Female	Dry (Feb-Apr y2)	0y	mother	2	3-6	4-5	2+ per room	0	0	0	0	0	0	0	0	0	0	unimproved facility	unimproved	private tap	untreated	Unsafely disposed	1	1	1	0	Vaginal	Not premature	Not weaned early	No	Breastmilk now	Normal	None	Diarrhoea last month	1+ times
Control	Jimma	(12,15]	Female	Dry (Nov-Jan)	8y+	mother	2	3-6	4-5	2+ per room	0	0	0	0	0	1	0	1	0	1	unimproved facility	unimproved	private tap	untreated	safely disposed	1	1	0	0	Vaginal	Not premature	Not weaned early	No	Breastmilk now	Normal	None	No diarrheoa last month	None
Control	Jimma	[0,3]	Male	Dry (Feb-Apr y2)	8y+	mother	4	3-6	4-5	2+ per room	0	0	0	0	0	0	0	0	0	0	unimproved facility	unimproved	private tap	untreated	safely disposed	1	0	1	0	Vaginal	Not premature	Not weaned early	No	Breastmilk now	Normal	None	No diarrheoa last month	None
Control	Serbo	(6,9]	Female	Wet (Aug-Oct)	8y+	mother	3	3-6	2-3	2+ per room	1	0	0	1	0	1	0	1	1	3	unimproved facility	unimproved	Unimproved/borehole/p.spring	treated	Unsafely disposed	1	0	1	0	Vaginal	Not premature	Not weaned early	No	Breastmilk now	Normal	None	No diarrheoa last month	None
Control	Serbo	(21,24]	Male	Wet (Aug-Oct)	1-7y	mother	5	3-6	4-5	2+ per room	0	0	0	0	0	0	0	0	0	0	unimproved facility	unimproved	private tap	untreated	safely disposed	1	1	1	0	Vaginal	Not premature	Weaned early	Yes	Breastmilk now	Normal	None	No diarrheoa last month	1+ times
Non-cryptosporidiosis case	Jimma	(12,15]	Male	Dry (Nov-Jan)	1-7y	other	2	3-6	2-3	2+ per room	0	0	0	0	0	0	0	0	0	0	unimproved facility	unimproved	private tap	untreated	safely disposed	1	1	0	0	Vaginal	Premature	NA	NA	No breastmilk now	Normal	None	No diarrheoa last month	1+ times
Non-cryptosporidiosis case	Serbo	(3,6]	Male	Dry (Nov-Jan)	8y+	mother	4	3-6	6+	2+ per room	1	0	1	1	0	1	0	1	1	4	unimproved facility	unimproved	Unimproved/borehole/p.spring	untreated	Unsafely disposed	1	1	1	0	Vaginal	Not premature	Weaned early	Yes	Breastmilk now	Normal	None	No diarrheoa last month	None
Control	Serbo	(12,15]	Male	Wet (Aug-Oct)	0y	mother	3	3-6	4-5	2+ per room	1	1	0	1	0	1	0	1	1	4	unimproved facility	unimproved	Unimproved/borehole/p.spring	untreated	Unsafely disposed	1	1	0	0	Vaginal	Not premature	Not weaned early	No	Breastmilk now	Normal	None	Diarrhoea last month	1+ times
Control	Jimma	(18,21]	Male	Dry (Feb-Apr y2)	8y+	mother	5	3-6	4-5	2+ per room	0	0	0	0	1	1	0	1	0	2	unimproved facility	unimproved	private tap	untreated	safely disposed	1	1	0	0	Vaginal	Not premature	Not weaned early	No	Breastmilk now	Normal	None	No diarrheoa last month	None
Control	Serbo	(6,9]	Female	Wet (Aug-Oct)	0y	mother	2	3-6	6+	2+ per room	1	0	0	1	0	1	0	1	1	3	unimproved facility	unimproved	Unimproved/borehole/p.spring	untreated	Unsafely disposed	1	1	1	0	Vaginal	Not premature	Not weaned early	No	Breastmilk now	Normal	None	No diarrheoa last month	None
Non-cryptosporidiosis case	Jimma	(6,9]	Female	Wet (May-Jul y2)	0y	mother	2	3-6	6+	2+ per room	0	0	0	0	0	0	0	0	0	0	improved but shared	unimproved	private tap	untreated	Unsafely disposed	1	0	1	0	Caesarean	Not premature	Not weaned early	No	Breastmilk now	Normal	None	No diarrheoa last month	None
Non-cryptosporidiosis case	Serbo	[0,3]	Male	Wet (Aug-Oct)	0y	mother	3	3-6	6+	2+ per room	0	0	0	0	0	0	0	0	0	0	unimproved facility	unimproved	private tap	untreated	Unsafely disposed	1	1	1	1	Vaginal	Not premature	Not weaned early	No	Breastmilk now	Normal	None	No diarrheoa last month	None
Control	Serbo	(6,9]	Female	Dry (Nov-Jan)	0y	mother	NA	NA	4-5	2+ per room	1	0	0	1	0	1	0	1	1	3	unimproved facility	unimproved	Unimproved/borehole/p.spring	untreated	Unsafely disposed	1	1	1	0	Vaginal	Not premature	Not weaned early	No	Breastmilk now	Normal	None	No diarrheoa last month	None
Control	Serbo	(9,12]	Female	Wet (Aug-Oct)	0y	mother	3	3-6	6+	2+ per room	1	0	0	1	0	1	0	1	1	3	unimproved facility	unimproved	Unimproved/borehole/p.spring	untreated	Unsafely disposed	1	1	0	0	Vaginal	Not premature	Not weaned early	No	Breastmilk now	Normal	None	No diarrheoa last month	1+ times
Control	Serbo	(6,9]	Male	Wet (May-Jul y2)	1-7y	mother	2	3-6	6+	2+ per room	1	0	0	0	1	1	0	1	1	3	improved but shared	unimproved	Unimproved/borehole/p.spring	untreated	Unsafely disposed	1	1	0	0	Caesarean	Not premature	Not weaned early	No	Breastmilk now	Normal	None	No diarrheoa last month	1+ times
Control	Serbo	(12,15]	Male	Wet (May-Jul y2)	1-7y	mother	3	3-6	2-3	<2 per room	1	0	0	1	0	1	0	1	1	3	improved but shared	unimproved	Unimproved/borehole/p.spring	untreated	Unsafely disposed	0	1	0	0	Vaginal	Not premature	Not weaned early	No	Breastmilk now	Normal	None	Diarrhoea last month	1+ times
Non-cryptosporidiosis case	Serbo	(12,15]	Female	Dry (Nov-Jan)	0y	mother	1	0-2	4-5	2+ per room	1	0	0	1	0	0	0	1	1	2	unimproved facility	unimproved	Unimproved/borehole/p.spring	untreated	safely disposed	1	1	1	0	Vaginal	Not premature	Weaned early	Yes	Breastmilk now	Normal	None	No diarrheoa last month	None
Control	Jimma	(15,18]	Male	Wet (May-Jul y2)	0y	mother	2	3-6	4-5	2+ per room	1	1	0	0	1	1	0	1	1	4	unimproved facility	unimproved	Unimproved/borehole/p.spring	untreated	Unsafely disposed	1	1	0	1	Vaginal	Not premature	Weaned early	Yes	Breastmilk now	Normal	None	No diarrheoa last month	1+ times
Non-cryptosporidiosis case	Jimma	(15,18]	Male	Dry (Nov-Jan)	8y+	mother	2	3-6	6+	2+ per room	0	0	0	0	0	0	0	0	0	0	improved but shared	unimproved	public tap	untreated	Unsafely disposed	1	1	1	0	Vaginal	Not premature	Not weaned early	No	No breastmilk now	Normal	1+ times	No diarrheoa last month	1+ times
Control	Serbo	(6,9]	Female	Dry (Feb-Apr y1)	8y+	mother	4	3-6	4-5	2+ per room	0	0	0	0	0	0	0	0	0	0	unimproved facility	unimproved	public tap	untreated	Unsafely disposed	1	1	0	0	Vaginal	Not premature	Weaned early	Yes	Breastmilk now	Normal	None	No diarrheoa last month	None
Non-cryptosporidiosis case	Serbo	(9,12]	Male	Dry (Feb-Apr y1)	1-7y	mother	3	3-6	4-5	<2 per room	1	1	1	0	0	1	0	1	1	4	unimproved facility	unimproved	Unimproved/borehole/p.spring	untreated	Unsafely disposed	1	1	1	0	Vaginal	Not premature	Not weaned early	No	Breastmilk now	Normal	None	Diarrhoea last month	None
Control	Serbo	(6,9]	Female	Dry (Nov-Jan)	8y+	mother	5	3-6	4-5	<2 per room	0	0	0	0	0	0	0	0	0	0	unimproved facility	unimproved	private tap	untreated	Unsafely disposed	1	1	1	0	Vaginal	Not premature	Not weaned early	No	Breastmilk now	Normal	None	No diarrheoa last month	None
Control	Serbo	(18,21]	Male	Dry (Nov-Jan)	1-7y	mother	5	3-6	6+	2+ per room	1	0	1	1	0	0	0	1	1	3	unimproved facility	unimproved	private tap	untreated	safely disposed	1	1	1	0	Vaginal	Not premature	Weaned early	Yes	Breastmilk now	Normal	None	No diarrheoa last month	None
Non-cryptosporidiosis case	Serbo	(9,12]	Female	Wet (Aug-Oct)	8y+	mother	5	3-6	4-5	2+ per room	0	0	0	0	0	0	0	0	0	0	unimproved facility	unimproved	public tap	treated	Unsafely disposed	1	1	0	0	Vaginal	Not premature	Not weaned early	No	Breastmilk now	Normal	None	No diarrheoa last month	None
Control	Serbo	(6,9]	Male	Wet (Aug-Oct)	0y	mother	3	3-6	6+	2+ per room	1	0	0	0	0	1	0	1	1	2	unimproved facility	unimproved	private tap	NA	Unsafely disposed	1	1	1	0	Vaginal	Not premature	Not weaned early	No	Breastmilk now	Normal	None	No diarrheoa last month	None
Control	Serbo	(6,9]	Female	Wet (Aug-Oct)	0y	mother	3	3-6	2-3	2+ per room	1	0	0	1	0	1	0	1	1	3	unimproved facility	unimproved	private tap	untreated	Unsafely disposed	1	1	1	0	Vaginal	Not premature	Not weaned early	No	Breastmilk now	Normal	None	No diarrheoa last month	None
Control	Serbo	(6,9]	Female	Dry (Nov-Jan)	8y+	mother	4	3-6	4-5	2+ per room	1	0	0	0	0	0	0	1	1	1	unimproved facility	unimproved	private tap	untreated	safely disposed	1	0	1	0	Vaginal	Not premature	Weaned early	Yes	Breastmilk now	Normal	None	No diarrheoa last month	None
Control	Jimma	(9,12]	Male	Dry (Nov-Jan)	8y+	mother	NA	NA	4-5	2+ per room	0	0	0	0	0	0	0	0	0	0	unimproved facility	unimproved	Unimproved/borehole/p.spring	untreated	Unsafely disposed	1	1	0	0	Vaginal	Not premature	Not weaned early	No	Breastmilk now	Normal	None	No diarrheoa last month	None
Control	Serbo	(3,6]	Male	Wet (Aug-Oct)	0y	mother	3	3-6	6+	2+ per room	1	0	0	1	0	1	0	1	1	3	unimproved facility	unimproved	Unimproved/borehole/p.spring	untreated	Unsafely disposed	1	1	0	0	Vaginal	Not premature	Not weaned early	No	Breastmilk now	Normal	None	No diarrheoa last month	None
Control	Serbo	(6,9]	Female	Wet (May-Jul y2)	8y+	mother	3	3-6	6+	2+ per room	0	0	0	0	0	0	0	0	0	0	improved	improved	public tap	untreated	Unsafely disposed	1	0	0	0	Vaginal	Not premature	Not weaned early	No	Breastmilk now	Normal	None	No diarrheoa last month	None
Control	Serbo	(12,15]	Male	Wet (Aug-Oct)	1-7y	mother	2	3-6	2-3	2+ per room	1	0	0	0	1	1	0	1	1	3	unimproved facility	unimproved	Unimproved/borehole/p.spring	treated	Unsafely disposed	1	1	0	0	Vaginal	Not premature	Not weaned early	No	Breastmilk now	Normal	None	No diarrheoa last month	None
Non-cryptosporidiosis case	Jimma	(6,9]	Female	Dry (Nov-Jan)	1-7y	mother	4	3-6	6+	2+ per room	0	0	0	0	0	0	0	0	0	0	improved	improved	private tap	untreated	safely disposed	1	1	1	1	Vaginal	Not premature	Weaned early	Yes	Breastmilk now	Normal	None	Diarrhoea last month	1+ times
Control	Serbo	[0,3]	Male	Dry (Feb-Apr y2)	8y+	mother	5	3-6	4-5	2+ per room	0	0	0	0	0	0	0	0	0	0	improved but shared	unimproved	private tap	untreated	Unsafely disposed	0	1	1	0	Vaginal	Not premature	Not weaned early	No	Breastmilk now	Normal	None	No diarrheoa last month	1+ times
Control	Serbo	(6,9]	Female	Dry (Nov-Jan)	1-7y	mother	3	3-6	2-3	2+ per room	1	0	1	0	0	1	0	1	1	3	unimproved facility	unimproved	Unimproved/borehole/p.spring	untreated	Unsafely disposed	1	1	1	0	Vaginal	Not premature	Weaned early	Yes	Breastmilk now	Normal	None	No diarrheoa last month	None
Control	Serbo	(3,6]	Female	Wet (May-Jul y1)	0y	mother	3	3-6	6+	2+ per room	1	0	0	0	0	0	0	1	1	1	improved	improved	Unimproved/borehole/p.spring	untreated	Unsafely disposed	1	1	1	0	Vaginal	Not premature	Weaned early	Yes	Breastmilk now	Normal	None	No diarrheoa last month	None
Non-cryptosporidiosis case	Jimma	(12,15]	Male	Dry (Nov-Jan)	1-7y	mother	4	3-6	4-5	2+ per room	0	0	0	0	0	0	0	0	0	0	improved	improved	private tap	untreated	safely disposed	1	1	1	0	Vaginal	Not premature	Not weaned early	No	Breastmilk now	Normal	None	No diarrheoa last month	None
Control	Jimma	(21,24]	Male	Wet (May-Jul y1)	0y	mother	1	0-2	4-5	2+ per room	0	0	0	0	0	0	0	0	0	0	unimproved facility	unimproved	private tap	untreated	safely disposed	1	1	1	0	Vaginal	Not premature	Weaned early	Yes	Breastmilk now	MAM	1+ times	No diarrheoa last month	None
Control	Serbo	(21,24]	Male	Wet (May-Jul y1)	8y+	mother	5	3-6	4-5	2+ per room	0	0	0	0	0	0	0	0	0	0	unimproved facility	unimproved	private tap	untreated	safely disposed	1	1	1	0	Vaginal	Premature	Weaned early	Yes	Breastmilk now	Normal	1+ times	No diarrheoa last month	None
Non-cryptosporidiosis case	Serbo	(9,12]	Male	Wet (May-Jul y1)	1-7y	mother	3	3-6	2-3	2+ per room	1	1	0	0	0	1	0	1	1	3	improved but shared	unimproved	public tap	untreated	Unsafely disposed	1	0	1	1	Vaginal	Not premature	Not weaned early	No	Breastmilk now	Normal	None	Diarrhoea last month	1+ times
Non-cryptosporidiosis case	Jimma	(3,6]	Male	Dry (Feb-Apr y1)	8y+	mother	4	3-6	2-3	2+ per room	0	0	0	0	0	0	0	0	0	0	improved	improved	public tap	treated	Unsafely disposed	1	1	1	1	Caesarean	Not premature	Weaned early	Yes	Breastmilk now	Normal	None	No diarrheoa last month	None
Cryptosporidiosis case	Jimma	(9,12]	Male	Dry (Feb-Apr y1)	8y+	other	4	3-6	2-3	2+ per room	0	0	0	0	1	0	0	1	0	1	improved	improved	private tap	untreated	Unsafely disposed	1	1	1	0	Vaginal	Not premature	Not weaned early	No	Breastmilk now	Normal	None	No diarrheoa last month	1+ times
Non-cryptosporidiosis case	Serbo	(12,15]	Male	Wet (May-Jul y1)	0y	mother	1	0-2	6+	2+ per room	1	0	0	1	0	1	0	1	1	3	unimproved facility	unimproved	Unimproved/borehole/p.spring	untreated	Unsafely disposed	1	0	1	0	Vaginal	Not premature	Weaned early	Yes	Breastmilk now	MAM	1+ times	No diarrheoa last month	None
Cryptosporidiosis case	Jimma	(6,9]	Male	Dry (Feb-Apr y2)	1-7y	mother	NA	NA	2-3	2+ per room	0	0	0	0	0	0	0	0	0	0	unimproved facility	unimproved	private tap	untreated	Unsafely disposed	0	1	0	0	Vaginal	Not premature	Not weaned early	No	Breastmilk now	MAM	None	Diarrhoea last month	None
Non-cryptosporidiosis case	Serbo	(6,9]	Female	Wet (May-Jul y1)	1-7y	mother	2	3-6	6+	2+ per room	1	0	0	0	0	0	0	1	1	1	improved	improved	public tap	untreated	Unsafely disposed	1	0	0	1	Vaginal	Not premature	Not weaned early	No	Breastmilk now	Normal	None	No diarrheoa last month	1+ times
Non-cryptosporidiosis case	Serbo	(6,9]	Male	Dry (Nov-Jan)	0y	mother	1	0-2	4-5	2+ per room	1	0	0	0	0	1	0	1	1	2	unimproved facility	unimproved	Unimproved/borehole/p.spring	untreated	Unsafely disposed	1	1	1	0	Vaginal	Not premature	Weaned early	Yes	Breastmilk now	Normal	None	No diarrheoa last month	None
Non-cryptosporidiosis case	Serbo	(12,15]	Female	Dry (Nov-Jan)	8y+	mother	4	3-6	2-3	2+ per room	0	0	0	0	0	0	0	0	0	0	improved but shared	unimproved	private tap	untreated	Unsafely disposed	1	1	1	0	Vaginal	Premature	Weaned early	Yes	Breastmilk now	MAM	None	No diarrheoa last month	1+ times
Control	Jimma	[0,3]	Male	Dry (Nov-Jan)	8y+	mother	4	3-6	4-5	2+ per room	0	0	0	0	0	0	0	0	0	0	unimproved facility	unimproved	private tap	untreated	Unsafely disposed	1	1	0	0	Vaginal	Not premature	Not weaned early	No	Breastmilk now	Normal	None	Diarrhoea last month	None
Non-cryptosporidiosis case	Serbo	(12,15]	Male	Dry (Feb-Apr y2)	8y+	mother	3	3-6	2-3	2+ per room	0	0	0	0	0	0	0	0	0	0	improved but shared	unimproved	public tap	untreated	Unsafely disposed	1	0	1	0	Vaginal	Not premature	Not weaned early	No	Breastmilk now	Normal	None	No diarrheoa last month	1+ times
Non-cryptosporidiosis case	Serbo	(6,9]	Male	Dry (Nov-Jan)	0y	mother	2	3-6	6+	2+ per room	1	1	0	0	0	0	0	1	1	2	unimproved facility	unimproved	Unimproved/borehole/p.spring	untreated	Unsafely disposed	1	1	1	0	Vaginal	Not premature	Weaned early	Yes	Breastmilk now	MAM	1+ times	No diarrheoa last month	1+ times
Non-cryptosporidiosis case	Jimma	(9,12]	Female	Wet (Aug-Oct)	8y+	mother	5	7of7	4-5	2+ per room	0	0	0	0	0	0	0	0	0	0	improved	improved	private tap	untreated	Unsafely disposed	1	0	1	0	Vaginal	Not premature	Not weaned early	No	Breastmilk now	Normal	None	No diarrheoa last month	None
Control	Jimma	(12,15]	Male	Dry (Nov-Jan)	8y+	mother	4	3-6	4-5	2+ per room	0	0	0	0	0	1	0	1	0	1	unimproved facility	unimproved	private tap	treated	safely disposed	1	0	1	0	Vaginal	Not premature	Not weaned early	No	Breastmilk now	Normal	None	No diarrheoa last month	None
Control	Serbo	(21,24]	Male	Wet (Aug-Oct)	0y	mother	1	0-2	4-5	2+ per room	1	0	0	0	0	0	0	1	1	1	unimproved facility	unimproved	Unimproved/borehole/p.spring	treated	Unsafely disposed	1	0	0	0	Vaginal	Not premature	Not weaned early	No	No breastmilk now	Normal	None	No diarrheoa last month	None
Non-cryptosporidiosis case	Serbo	(21,24]	Male	Wet (May-Jul y1)	8y+	mother	5	3-6	4-5	2+ per room	0	0	0	0	0	0	0	0	0	0	unimproved facility	unimproved	private tap	untreated	Unsafely disposed	1	1	1	0	Vaginal	Premature	Weaned early	Yes	Breastmilk now	Normal	None	No diarrheoa last month	None
Non-cryptosporidiosis case	Jimma	(3,6]	Male	Wet (May-Jul y2)	1-7y	mother	1	0-2	2-3	2+ per room	0	0	0	0	0	0	0	0	0	0	unimproved facility	unimproved	Unimproved/borehole/p.spring	untreated	Unsafely disposed	0	1	1	0	Vaginal	Not premature	Not weaned early	No	Breastmilk now	MAM	None	No diarrheoa last month	None
Control	Serbo	(6,9]	Female	Dry (Feb-Apr y2)	1-7y	mother	4	3-6	4-5	2+ per room	1	0	0	1	0	1	0	1	1	3	unimproved facility	unimproved	private tap	untreated	safely disposed	1	1	1	0	Vaginal	Not premature	Not weaned early	No	Breastmilk now	Normal	None	No diarrheoa last month	None
Control	Jimma	(6,9]	Female	Wet (May-Jul y1)	0y	mother	1	0-2	4-5	2+ per room	0	0	0	0	0	0	0	0	0	0	unimproved facility	unimproved	private tap	untreated	safely disposed	1	1	0	0	Vaginal	Not premature	Not weaned early	No	Breastmilk now	Normal	None	Diarrhoea last month	None
Control	Serbo	(21,24]	Female	Dry (Nov-Jan)	0y	mother	3	3-6	6+	2+ per room	1	1	0	0	0	1	0	1	1	3	unimproved facility	unimproved	public tap	treated	safely disposed	1	0	0	0	Vaginal	Not premature	Not weaned early	No	Breastmilk now	Normal	None	Diarrhoea last month	None
Control	Jimma	(18,21]	Male	Dry (Feb-Apr y2)	8y+	mother	2	3-6	6+	2+ per room	0	0	0	0	0	1	0	1	0	1	unimproved facility	unimproved	private tap	untreated	safely disposed	1	1	1	0	Vaginal	Not premature	Not weaned early	No	Breastmilk now	Normal	None	No diarrheoa last month	None
Control	Serbo	[0,3]	Male	Wet (Aug-Oct)	0y	mother	3	3-6	6+	2+ per room	1	1	0	0	1	1	0	1	1	4	unimproved facility	unimproved	Unimproved/borehole/p.spring	untreated	Unsafely disposed	1	1	0	0	Vaginal	Not premature	Not weaned early	No	Breastmilk now	NA	None	No diarrheoa last month	None
Control	Serbo	(6,9]	Male	Wet (May-Jul y2)	0y	mother	3	3-6	4-5	2+ per room	1	0	0	0	1	0	0	1	1	2	improved but shared	unimproved	Unimproved/borehole/p.spring	untreated	Unsafely disposed	0	1	0	0	Vaginal	Not premature	Not weaned early	No	Breastmilk now	Normal	None	No diarrheoa last month	1+ times
Control	Serbo	(6,9]	Female	Wet (May-Jul y2)	1-7y	mother	1	0-2	4-5	<2 per room	0	0	0	0	0	0	0	0	0	0	unimproved facility	unimproved	public tap	untreated	Unsafely disposed	1	0	0	0	Vaginal	Not premature	Weaned early	Yes	Breastmilk now	Normal	None	No diarrheoa last month	None
Control	Serbo	(3,6]	Female	Dry (Nov-Jan)	0y	mother	3	3-6	6+	2+ per room	1	0	0	0	0	0	0	1	1	1	unimproved facility	unimproved	public tap	untreated	Unsafely disposed	1	1	1	0	Vaginal	Not premature	Not weaned early	No	Breastmilk now	Normal	None	No diarrheoa last month	None
Control	Jimma	(6,9]	Female	Wet (Aug-Oct)	8y+	mother	4	3-6	2-3	<2 per room	0	0	0	0	1	1	1	1	0	3	improved	improved	public tap	untreated	safely disposed	1	1	1	0	Vaginal	Not premature	Not weaned early	No	Breastmilk now	Normal	None	No diarrheoa last month	1+ times
Non-cryptosporidiosis case	Jimma	(6,9]	Male	Wet (Aug-Oct)	8y+	mother	4	3-6	4-5	2+ per room	0	0	0	0	0	0	0	0	0	0	unimproved facility	unimproved	private tap	untreated	Unsafely disposed	1	1	1	0	Vaginal	Premature	Weaned early	Yes	Breastmilk now	Normal	None	Diarrhoea last month	1+ times
Control	Jimma	(18,21]	Female	Wet (May-Jul y1)	8y+	mother	3	3-6	2-3	2+ per room	0	0	0	0	0	0	0	0	0	0	unimproved facility	unimproved	Unimproved/borehole/p.spring	untreated	safely disposed	1	1	1	0	Vaginal	Not premature	Not weaned early	No	Breastmilk now	Normal	None	No diarrheoa last month	1+ times
Control	Serbo	(18,21]	Male	Dry (Nov-Jan)	1-7y	mother	3	3-6	2-3	<2 per room	0	0	0	1	0	1	0	1	1	2	unimproved facility	unimproved	private tap	untreated	safely disposed	1	1	1	0	Vaginal	Not premature	Not weaned early	No	Breastmilk now	Normal	None	No diarrheoa last month	None
Control	Jimma	[0,3]	Male	Wet (May-Jul y2)	8y+	mother	5	3-6	2-3	2+ per room	0	0	0	0	0	0	0	0	0	0	improved	improved	private tap	untreated	Unsafely disposed	1	1	0	0	Vaginal	Not premature	Not weaned early	No	Breastmilk now	Normal	None	No diarrheoa last month	None
Control	Jimma	(6,9]	Female	Dry (Nov-Jan)	NA	NA	NA	NA	NA	NA											unimproved facility	unimproved	private tap	untreated	Unsafely disposed	1	0	1	0	Vaginal	Not premature	Weaned early	Yes	Breastmilk now	Normal	None	No diarrheoa last month	None
Control	Jimma	(12,15]	Male	Dry (Feb-Apr y2)	1-7y	mother	5	3-6	2-3	2+ per room	0	0	0	0	1	0	1	1	0	2	unimproved facility	unimproved	private tap	untreated	safely disposed	1	1	1	0	Vaginal	Not premature	Not weaned early	No	Breastmilk now	Normal	None	No diarrheoa last month	None
Non-cryptosporidiosis case	Jimma	(6,9]	Male	Dry (Feb-Apr y2)	8y+	other	5	3-6	2-3	2+ per room	0	0	0	0	0	0	0	0	0	0	unimproved facility	unimproved	private tap	untreated	Unsafely disposed	0	1	0	0	Vaginal	Not premature	Weaned early	Yes	Breastmilk now	Normal	None	No diarrheoa last month	None
Non-cryptosporidiosis case	Serbo	(9,12]	Female	Wet (May-Jul y1)	0y	mother	3	3-6	4-5	2+ per room	1	0	0	1	0	1	0	1	1	3	improved	improved	Unimproved/borehole/p.spring	untreated	Unsafely disposed	1	1	1	0	Vaginal	Not premature	Not weaned early	No	Breastmilk now	Normal	None	No diarrheoa last month	None
Control	Serbo	(6,9]	Male	Dry (Feb-Apr y2)	1-7y	mother	1	0-2	2-3	2+ per room	0	0	0	0	0	0	0	0	0	0	improved but shared	unimproved	Unimproved/borehole/p.spring	untreated	Unsafely disposed	1	0	0	0	Vaginal	Not premature	Weaned early	Yes	Breastmilk now	Normal	None	No diarrheoa last month	None
Control	Serbo	(18,21]	Female	Wet (May-Jul y1)	0y	mother	3	3-6	6+	<2 per room	1	1	0	1	0	0	0	1	1	3	unimproved facility	unimproved	Unimproved/borehole/p.spring	untreated	Unsafely disposed	1	1	1	0	Vaginal	Not premature	Weaned early	Yes	Breastmilk now	Normal	None	No diarrheoa last month	1+ times
Non-cryptosporidiosis case	Serbo	(6,9]	Female	Wet (May-Jul y1)	0y	mother	1	0-2	2-3	2+ per room	1	0	0	0	0	0	0	1	1	1	unimproved facility	unimproved	NA	untreated	Unsafely disposed	1	1	1	0	Vaginal	Not premature	Not weaned early	No	Breastmilk now	MAM	None	No diarrheoa last month	None
Control	Jimma	(9,12]	Female	Wet (May-Jul y2)	8y+	mother	5	3-6	4-5	2+ per room	0	0	0	0	0	0	0	0	0	0	unimproved facility	unimproved	private tap	untreated	Unsafely disposed	1	1	1	0	Vaginal	Not premature	Not weaned early	No	Breastmilk now	Normal	None	No diarrheoa last month	None
Control	Serbo	(21,24]	Male	Dry (Nov-Jan)	1-7y	mother	5	3-6	6+	2+ per room	0	0	0	0	0	1	0	1	0	1	unimproved facility	unimproved	private tap	untreated	safely disposed	1	1	1	0	Vaginal	Not premature	Not weaned early	No	Breastmilk now	Normal	None	No diarrheoa last month	None
Control	Jimma	(15,18]	Male	Wet (Aug-Oct)	8y+	mother	2	3-6	2-3	2+ per room	0	0	0	0	0	0	0	0	0	0	unimproved facility	unimproved	private tap	untreated	safely disposed	1	1	0	0	Vaginal	Not premature	Not weaned early	No	Breastmilk now	Normal	None	No diarrheoa last month	1+ times
Non-cryptosporidiosis case	Jimma	(3,6]	Female	Dry (Feb-Apr y1)	8y+	mother	4	3-6	2-3	2+ per room	0	0	0	0	0	0	0	0	0	0	unimproved facility	unimproved	private tap	untreated	Unsafely disposed	1	1	0	0	Caesarean	Not premature	Weaned early	Yes	Breastmilk now	Normal	None	No diarrheoa last month	None
Control	Serbo	(6,9]	Male	Wet (May-Jul y1)	8y+	mother	4	3-6	4-5	2+ per room	0	0	0	0	0	0	0	0	0	0	unimproved facility	unimproved	private tap	untreated	Unsafely disposed	1	1	1	0	Caesarean	Not premature	Not weaned early	No	Breastmilk now	Normal	1+ times	No diarrheoa last month	None
Control	Jimma	(6,9]	Male	Wet (May-Jul y1)	8y+	mother	2	3-6	2-3	2+ per room	0	0	0	0	0	0	0	0	0	0	unimproved facility	unimproved	private tap	untreated	safely disposed	1	1	1	0	Caesarean	Not premature	Not weaned early	No	Breastmilk now	Normal	1+ times	No diarrheoa last month	None
Non-cryptosporidiosis case	Jimma	(6,9]	Male	Dry (Feb-Apr y1)	0y	mother	3	3-6	6+	2+ per room	1	1	1	1	0	1	0	1	1	5	unimproved facility	unimproved	Unimproved/borehole/p.spring	untreated	safely disposed	1	1	0	0	Vaginal	Not premature	Not weaned early	No	Breastmilk now	Normal	None	Diarrhoea last month	None
Non-cryptosporidiosis case	Serbo	(9,12]	Female	Wet (May-Jul y1)	0y	mother	3	3-6	6+	2+ per room	1	1	0	0	0	1	0	1	1	3	unimproved facility	unimproved	Unimproved/borehole/p.spring	untreated	Unsafely disposed	1	0	1	0	Vaginal	Not premature	Not weaned early	No	Breastmilk now	Normal	None	No diarrheoa last month	None
Control	Serbo	(21,24]	Female	Dry (Nov-Jan)	1-7y	mother	2	3-6	4-5	2+ per room	1	0	0	1	0	1	0	1	1	3	unimproved facility	unimproved	Unimproved/borehole/p.spring	untreated	Unsafely disposed	1	1	1	0	Vaginal	Not premature	NA	NA	NA	Normal	None	No diarrheoa last month	None
Control	Jimma	(9,12]	Female	Dry (Feb-Apr y2)	0y	mother	2	3-6	4-5	2+ per room	0	0	0	0	0	0	0	0	0	0	unimproved facility	unimproved	private tap	untreated	Unsafely disposed	1	1	0	0	Vaginal	Not premature	Weaned early	Yes	Breastmilk now	Normal	None	No diarrheoa last month	None
Control	Jimma	(21,24]	Male	Dry (Feb-Apr y2)	1-7y	mother	5	3-6	6+	2+ per room	0	0	0	0	0	0	0	0	0	0	unimproved facility	unimproved	private tap	untreated	safely disposed	1	1	0	0	Vaginal	Not premature	Not weaned early	No	No breastmilk now	Normal	None	No diarrheoa last month	None
Non-cryptosporidiosis case	Serbo	(12,15]	Female	Wet (May-Jul y1)	0y	mother	2	3-6	6+	2+ per room	1	0	0	0	0	1	0	1	1	2	unimproved facility	unimproved	Unimproved/borehole/p.spring	untreated	safely disposed	1	0	1	0	Vaginal	Not premature	Not weaned early	No	No breastmilk now	Normal	None	No diarrheoa last month	None
Control	Serbo	[0,3]	Female	Dry (Feb-Apr y1)	1-7y	mother	1	0-2	2-3	2+ per room	1	0	0	0	1	0	0	1	1	2	unimproved facility	unimproved	Unimproved/borehole/p.spring	untreated	Unsafely disposed	1	1	0	0	Vaginal	Not premature	Not weaned early	No	Breastmilk now	Normal	None	Diarrhoea last month	None
Control	Jimma	(9,12]	Male	Dry (Feb-Apr y1)	8y+	mother	2	3-6	4-5	2+ per room	0	0	0	0	0	0	0	0	0	0	unimproved facility	unimproved	public tap	untreated	safely disposed	1	1	1	0	Caesarean	Premature	Not weaned early	No	Breastmilk now	Normal	None	No diarrheoa last month	1+ times
Control	Jimma	(6,9]	Male	Dry (Nov-Jan)	1-7y	mother	2	3-6	2-3	2+ per room	0	0	0	0	0	0	0	0	0	0	unimproved facility	unimproved	private tap	untreated	Unsafely disposed	1	1	0	0	Vaginal	Not premature	Not weaned early	No	Breastmilk now	Normal	None	No diarrheoa last month	None
Non-cryptosporidiosis case	Jimma	(6,9]	Female	Wet (May-Jul y1)	8y+	mother	4	3-6	6+	2+ per room	0	0	0	0	0	0	0	0	0	0	unimproved facility	unimproved	private tap	untreated	Unsafely disposed	1	1	0	0	Caesarean	Not premature	NA	NA	Breastmilk now	Normal	1+ times	Diarrhoea last month	1+ times
Control	Jimma	(12,15]	Male	Dry (Feb-Apr y2)	1-7y	mother	1	0-2	4-5	2+ per room	0	0	0	0	0	0	0	0	0	0	unimproved facility	unimproved	private tap	untreated	safely disposed	1	0	1	0	Vaginal	Not premature	Weaned early	Yes	Breastmilk now	Normal	None	No diarrheoa last month	None
Non-cryptosporidiosis case	Jimma	(21,24]	Male	Dry (Nov-Jan)	8y+	mother	5	7of7	4-5	2+ per room	0	0	0	0	0	0	0	0	0	0	improved	improved	public tap	treated	safely disposed	1	1	1	0	Vaginal	Not premature	Not weaned early	No	Breastmilk now	Normal	None	No diarrheoa last month	1+ times
Control	Jimma	(6,9]	Female	Wet (Aug-Oct)	8y+	mother	NA	NA	2-3	2+ per room	0	0	0	0	0	0	0	0	0	0	unimproved facility	unimproved	private tap	untreated	Unsafely disposed	1	1	0	0	Vaginal	Not premature	Weaned early	Yes	No breastmilk now	Normal	None	No diarrheoa last month	None
Non-cryptosporidiosis case	Serbo	(9,12]	Male	Wet (Aug-Oct)	0y	mother	1	0-2	6+	2+ per room	1	1	0	1	0	1	0	1	1	4	unimproved facility	unimproved	Unimproved/borehole/p.spring	untreated	Unsafely disposed	1	0	1	0	Vaginal	Not premature	Weaned early	Yes	Breastmilk now	Normal	None	No diarrheoa last month	None
Non-cryptosporidiosis case	Serbo	(6,9]	Male	Wet (Aug-Oct)	0y	mother	1	0-2	4-5	2+ per room	0	0	0	1	0	0	0	1	1	1	unimproved facility	unimproved	private tap	untreated	Unsafely disposed	1	0	1	1	Vaginal	Not premature	Weaned early	Yes	Breastmilk now	Normal	None	No diarrheoa last month	None
Control	Serbo	(9,12]	Female	Wet (May-Jul y1)	8y+	mother	5	7of7	2-3	2+ per room	0	0	0	0	0	1	0	1	0	1	unimproved facility	unimproved	private tap	NA	Unsafely disposed	1	1	0	0	Vaginal	Not premature	Not weaned early	No	Breastmilk now	Normal	None	Diarrhoea last month	None
Control	Serbo	(6,9]	Male	Wet (May-Jul y1)	1-7y	mother	3	3-6	4-5	2+ per room	1	0	0	0	0	1	0	1	1	2	improved	improved	public tap	untreated	Unsafely disposed	1	0	1	0	Vaginal	Not premature	Not weaned early	No	Breastmilk now	Normal	None	No diarrheoa last month	1+ times
Non-cryptosporidiosis case	Serbo	(6,9]	Female	Dry (Nov-Jan)	0y	mother	3	3-6	6+	2+ per room	1	0	0	1	0	1	0	1	1	3	unimproved facility	unimproved	Unimproved/borehole/p.spring	untreated	Unsafely disposed	1	1	1	0	Vaginal	Not premature	Weaned early	Yes	Breastmilk now	Normal	None	No diarrheoa last month	1+ times
Control	Jimma	(12,15]	Female	Dry (Feb-Apr y2)	1-7y	mother	5	3-6	2-3	2+ per room	0	0	0	0	0	0	0	0	0	0	unimproved facility	unimproved	private tap	untreated	safely disposed	1	0	1	0	Vaginal	Not premature	Not weaned early	No	Breastmilk now	Normal	None	No diarrheoa last month	None
Non-cryptosporidiosis case	Serbo	(15,18]	Female	Dry (Feb-Apr y2)	0y	mother	2	3-6	6+	2+ per room	0	0	0	0	0	0	0	0	0	0	unimproved facility	unimproved	private tap	untreated	safely disposed	1	1	1	0	Vaginal	Not premature	Not weaned early	No	Breastmilk now	Normal	None	No diarrheoa last month	None
Non-cryptosporidiosis case	Jimma	(9,12]	Female	Dry (Nov-Jan)	8y+	mother	2	3-6	2-3	2+ per room	0	0	0	0	0	0	0	0	0	0	improved	improved	private tap	untreated	safely disposed	1	1	0	0	Vaginal	Not premature	Not weaned early	No	Breastmilk now	Normal	None	No diarrheoa last month	1+ times
Non-cryptosporidiosis case	Jimma	(12,15]	Female	Dry (Feb-Apr y2)	0y	other	5	3-6	2-3	2+ per room	0	0	0	0	0	0	0	0	0	0	unimproved facility	unimproved	private tap	untreated	Unsafely disposed	0	1	1	1	Vaginal	Not premature	Weaned early	Yes	No breastmilk now	Normal	None	No diarrheoa last month	1+ times
Non-cryptosporidiosis case	Serbo	(12,15]	Male	Wet (May-Jul y1)	8y+	mother	4	3-6	2-3	2+ per room	0	0	0	0	0	0	0	0	0	0	improved	improved	Unimproved/borehole/p.spring	untreated	Unsafely disposed	1	0	1	0	Vaginal	Not premature	Not weaned early	No	Breastmilk now	Normal	None	No diarrheoa last month	None
Non-cryptosporidiosis case	Serbo	(9,12]	Male	Wet (Aug-Oct)	1-7y	mother	3	3-6	6+	2+ per room	0	0	0	0	0	0	0	0	0	0	unimproved facility	unimproved	private tap	untreated	Unsafely disposed	0	1	1	1	Caesarean	Not premature	Weaned early	Yes	Breastmilk now	Normal	None	No diarrheoa last month	None
Control	Serbo	(21,24]	Male	Dry (Feb-Apr y2)	0y	mother	3	3-6	6+	2+ per room	1	1	0	1	0	1	0	1	1	4	unimproved facility	unimproved	Unimproved/borehole/p.spring	untreated	safely disposed	1	1	1	0	Vaginal	Not premature	Weaned early	Yes	No breastmilk now	Normal	None	No diarrheoa last month	1+ times
Non-cryptosporidiosis case	Serbo	(12,15]	Male	Wet (Aug-Oct)	0y	mother	2	3-6	6+	2+ per room	1	1	0	0	1	1	0	1	1	4	improved	improved	public tap	untreated	Unsafely disposed	1	0	1	0	Vaginal	Not premature	Not weaned early	No	Breastmilk now	Normal	None	No diarrheoa last month	None
Control	Jimma	(6,9]	Male	Dry (Nov-Jan)	1-7y	mother	5	7of7	6+	2+ per room	0	0	0	0	0	0	0	0	0	0	unimproved facility	unimproved	private tap	untreated	Unsafely disposed	1	1	0	0	Caesarean	Not premature	Weaned early	Yes	Breastmilk now	Normal	None	No diarrheoa last month	None
Control	Serbo	(12,15]	Female	Wet (May-Jul y2)	1-7y	mother	1	0-2	2-3	2+ per room	1	0	0	0	0	1	0	1	1	2	unimproved facility	unimproved	Unimproved/borehole/p.spring	untreated	safely disposed	1	1	1	0	Vaginal	Not premature	Weaned early	Yes	Breastmilk now	Normal	None	No diarrheoa last month	1+ times
Non-cryptosporidiosis case	Serbo	(9,12]	Female	Wet (May-Jul y1)	1-7y	mother	1	0-2	4-5	2+ per room	0	0	0	0	0	0	0	0	0	0	unimproved facility	unimproved	Unimproved/borehole/p.spring	untreated	Unsafely disposed	1	1	0	1	Vaginal	Not premature	Weaned early	Yes	Breastmilk now	Normal	None	No diarrheoa last month	None
Non-cryptosporidiosis case	Serbo	(9,12]	Male	Wet (May-Jul y2)	0y	mother	1	0-2	4-5	<2 per room	0	0	0	0	0	1	0	1	0	1	improved but shared	unimproved	public tap	untreated	Unsafely disposed	0	0	0	0	Vaginal	Not premature	Not weaned early	No	Breastmilk now	Normal	None	No diarrheoa last month	None
Control	Serbo	(18,21]	Male	Dry (Feb-Apr y2)	8y+	mother	5	3-6	2-3	2+ per room	0	0	0	0	0	0	0	0	0	0	unimproved facility	unimproved	private tap	untreated	safely disposed	1	0	1	0	Vaginal	Not premature	Not weaned early	No	Breastmilk now	Normal	None	No diarrheoa last month	1+ times
Control	Jimma	(6,9]	Female	Dry (Nov-Jan)	8y+	mother	4	3-6	4-5	2+ per room	0	0	0	0	0	0	0	0	0	0	unimproved facility	unimproved	private tap	untreated	safely disposed	1	1	1	0	Vaginal	Not premature	Not weaned early	No	Breastmilk now	Normal	None	Diarrhoea last month	1+ times
Control	Jimma	(21,24]	Female	Dry (Feb-Apr y2)	8y+	mother	2	3-6	4-5	2+ per room	0	0	0	0	0	0	0	0	0	0	unimproved facility	unimproved	private tap	untreated	safely disposed	1	0	1	0	Vaginal	Not premature	Weaned early	Yes	Breastmilk now	Normal	None	Diarrhoea last month	None
Non-cryptosporidiosis case	Serbo	(3,6]	Female	Wet (May-Jul y1)	1-7y	mother	1	0-2	4-5	2+ per room	1	0	0	0	0	1	0	1	1	2	improved	improved	public tap	untreated	Unsafely disposed	1	1	1	0	Vaginal	Not premature	Not weaned early	No	Breastmilk now	MAM	None	No diarrheoa last month	1+ times
Non-cryptosporidiosis case	Jimma	(3,6]	Male	Dry (Nov-Jan)	8y+	mother	5	7of7	4-5	<2 per room	0	0	0	0	0	0	0	0	0	0	improved	improved	private tap	treated	Unsafely disposed	1	1	1	0	Vaginal	Not premature	Not weaned early	No	Breastmilk now	Normal	None	No diarrheoa last month	None
Control	Serbo	(6,9]	Male	Dry (Feb-Apr y1)	0y	mother	5	7of7	6+	2+ per room	0	0	1	0	0	0	0	1	1	1	unimproved facility	unimproved	private tap	untreated	Unsafely disposed	1	1	1	0	Vaginal	Not premature	Not weaned early	No	Breastmilk now	Normal	1+ times	No diarrheoa last month	1+ times
Non-cryptosporidiosis case	Serbo	(6,9]	Male	Wet (Aug-Oct)	1-7y	mother	2	3-6	6+	2+ per room	1	1	1	0	0	1	0	1	1	4	unimproved facility	unimproved	Unimproved/borehole/p.spring	untreated	Unsafely disposed	1	1	1	0	Vaginal	Not premature	Weaned early	Yes	Breastmilk now	Normal	None	No diarrheoa last month	None
Control	Serbo	(9,12]	Male	Wet (May-Jul y1)	1-7y	mother	5	7of7	6+	2+ per room	0	0	0	0	0	0	0	0	0	0	unimproved facility	unimproved	private tap	untreated	Unsafely disposed	1	1	1	0	Vaginal	Not premature	Weaned early	Yes	Breastmilk now	Normal	None	Diarrhoea last month	None
Control	Jimma	(6,9]	Male	Dry (Nov-Jan)	1-7y	mother	4	3-6	4-5	2+ per room	0	0	0	0	0	1	0	1	0	1	unimproved facility	unimproved	private tap	untreated	safely disposed	1	1	1	0	Vaginal	Not premature	Weaned early	Yes	Breastmilk now	Normal	None	No diarrheoa last month	None
Non-cryptosporidiosis case	Jimma	(18,21]	Female	Dry (Nov-Jan)	1-7y	mother	2	3-6	2-3	2+ per room	0	0	0	0	0	0	0	0	0	0	improved but shared	unimproved	private tap	untreated	safely disposed	1	1	1	0	Vaginal	Not premature	Weaned early	Yes	Breastmilk now	Normal	1+ times	No diarrheoa last month	None
Cryptosporidiosis case	Jimma	(6,9]	Male	Wet (May-Jul y1)	0y	mother	1	0-2	6+	2+ per room	0	0	0	0	0	0	0	0	0	0	unimproved facility	unimproved	private tap	untreated	Unsafely disposed	1	1	0	0	Vaginal	Not premature	Weaned early	Yes	Breastmilk now	Normal	None	No diarrheoa last month	None
Cryptosporidiosis case	Jimma	(15,18]	Female	Dry (Feb-Apr y2)	1-7y	mother	5	3-6	6+	2+ per room	0	0	0	0	0	0	0	0	0	0	improved but shared	unimproved	public tap	untreated	safely disposed	1	1	1	0	Vaginal	Not premature	Weaned early	Yes	No breastmilk now	Normal	None	Diarrhoea last month	1+ times
Non-cryptosporidiosis case	Serbo	(12,15]	Male	Wet (May-Jul y1)	1-7y	mother	3	3-6	4-5	2+ per room	1	0	0	0	0	1	0	1	1	2	improved	improved	public tap	untreated	Unsafely disposed	1	1	1	1	Vaginal	Not premature	Not weaned early	No	Breastmilk now	Normal	None	Diarrhoea last month	1+ times
Control	Jimma	(6,9]	Female	Dry (Nov-Jan)	1-7y	mother	2	3-6	4-5	2+ per room	0	0	0	0	0	0	0	0	0	0	unimproved facility	unimproved	private tap	untreated	safely disposed	1	1	1	0	Vaginal	Not premature	Not weaned early	No	Breastmilk now	Normal	None	No diarrheoa last month	None
Non-cryptosporidiosis case	Jimma	(6,9]	Female	Dry (Nov-Jan)	8y+	mother	3	3-6	2-3	2+ per room	0	0	0	0	0	0	0	0	0	0	improved but shared	unimproved	private tap	untreated	Unsafely disposed	1	1	1	0	Vaginal	Not premature	Weaned early	Yes	Breastmilk now	Normal	None	No diarrheoa last month	1+ times
Control	Jimma	[0,3]	Male	Wet (Aug-Oct)	1-7y	mother	2	3-6	2-3	2+ per room	0	0	0	0	1	1	0	1	0	2	unimproved facility	unimproved	private tap	untreated	Unsafely disposed	1	1	0	0	Vaginal	Not premature	Not weaned early	No	Breastmilk now	Normal	None	No diarrheoa last month	None
Control	Jimma	(15,18]	Male	Dry (Nov-Jan)	1-7y	mother	4	3-6	2-3	2+ per room	0	0	0	0	0	0	0	0	0	0	unimproved facility	unimproved	Unimproved/borehole/p.spring	untreated	safely disposed	1	1	1	0	Vaginal	Not premature	Weaned early	Yes	Breastmilk now	Normal	None	No diarrheoa last month	None
Control	Serbo	(6,9]	Male	Wet (May-Jul y1)	0y	mother	2	3-6	6+	2+ per room	1	0	0	0	0	0	0	1	1	1	improved	improved	public tap	untreated	Unsafely disposed	1	1	1	0	Vaginal	Not premature	Not weaned early	No	Breastmilk now	Normal	None	No diarrheoa last month	1+ times
Control	Serbo	(3,6]	Male	Dry (Nov-Jan)	8y+	mother	4	3-6	4-5	2+ per room	0	0	0	0	0	0	0	0	0	0	improved but shared	unimproved	Unimproved/borehole/p.spring	treated	Unsafely disposed	1	1	1	0	Vaginal	Not premature	Not weaned early	No	Breastmilk now	Normal	None	No diarrheoa last month	None
Control	Serbo	(21,24]	Male	Dry (Feb-Apr y2)	1-7y	mother	3	3-6	4-5	2+ per room	1	0	0	1	0	1	0	1	1	3	unimproved facility	unimproved	private tap	untreated	safely disposed	1	1	1	0	Vaginal	Not premature	Weaned early	Yes	Breastmilk now	Normal	None	No diarrheoa last month	1+ times
Non-cryptosporidiosis case	Serbo	(15,18]	Male	Wet (Aug-Oct)	0y	mother	4	3-6	6+	2+ per room	1	1	1	1	0	1	0	1	1	5	improved	improved	public tap	untreated	Unsafely disposed	1	0	1	0	Vaginal	Not premature	Weaned early	Yes	Breastmilk now	Normal	None	No diarrheoa last month	None
Non-cryptosporidiosis case	Serbo	(15,18]	Male	Dry (Nov-Jan)	1-7y	mother	3	3-6	4-5	2+ per room	1	1	0	0	0	0	0	1	1	2	unimproved facility	unimproved	Unimproved/borehole/p.spring	untreated	Unsafely disposed	1	1	1	0	Caesarean	Not premature	Weaned early	Yes	Breastmilk now	Normal	None	No diarrheoa last month	None
Control	Serbo	[0,3]	Male	Wet (May-Jul y2)	8y+	mother	3	3-6	4-5	2+ per room	1	0	1	0	0	1	0	1	1	3	improved but shared	unimproved	Unimproved/borehole/p.spring	untreated	Unsafely disposed	1	1	1	0	Vaginal	Not premature	Not weaned early	No	Breastmilk now	Normal	None	No diarrheoa last month	1+ times
Control	Jimma	(6,9]	Female	Wet (Aug-Oct)	8y+	mother	4	3-6	2-3	2+ per room	0	0	0	0	0	0	0	0	0	0	unimproved facility	unimproved	private tap	untreated	Unsafely disposed	1	1	0	1	Vaginal	Not premature	Not weaned early	No	Breastmilk now	Normal	None	No diarrheoa last month	1+ times
Non-cryptosporidiosis case	Serbo	(6,9]	Female	Wet (Aug-Oct)	0y	mother	3	3-6	6+	2+ per room	1	1	0	0	0	0	0	1	1	2	unimproved facility	unimproved	Unimproved/borehole/p.spring	untreated	Unsafely disposed	1	0	0	0	Vaginal	Not premature	Not weaned early	No	Breastmilk now	MAM	None	No diarrheoa last month	None
Non-cryptosporidiosis case	Jimma	(3,6]	Male	Wet (May-Jul y2)	8y+	mother	5	7of7	4-5	2+ per room	0	0	0	0	0	0	0	0	0	0	improved	improved	private tap	untreated	Unsafely disposed	1	1	1	0	Vaginal	Not premature	Weaned early	Yes	Breastmilk now	MAM	None	No diarrheoa last month	None
Non-cryptosporidiosis case	Jimma	(3,6]	Female	Dry (Nov-Jan)	0y	mother	1	0-2	4-5	2+ per room	0	0	0	0	0	0	0	0	0	0	improved but shared	unimproved	private tap	untreated	Unsafely disposed	1	1	0	0	Vaginal	Not premature	Weaned early	Yes	Breastmilk now	Normal	None	No diarrheoa last month	None
Non-cryptosporidiosis case	Jimma	(12,15]	Male	Wet (May-Jul y1)	1-7y	mother	4	3-6	4-5	2+ per room	0	0	0	0	0	0	0	0	0	0	improved	improved	private tap	untreated	Unsafely disposed	1	1	1	0	Vaginal	Not premature	Not weaned early	No	Breastmilk now	Normal	None	No diarrheoa last month	1+ times
Control	Jimma	(9,12]	Female	Dry (Feb-Apr y2)	8y+	mother	5	3-6	6+	2+ per room	0	0	0	0	0	1	0	1	0	1	unimproved facility	unimproved	private tap	untreated	Unsafely disposed	1	1	1	0	Vaginal	Not premature	Not weaned early	No	Breastmilk now	Normal	None	No diarrheoa last month	None
Control	Jimma	(6,9]	Female	Wet (May-Jul y2)	1-7y	mother	5	3-6	4-5	2+ per room	0	0	0	0	0	0	0	0	0	0	unimproved facility	unimproved	private tap	untreated	Unsafely disposed	1	0	0	0	Vaginal	Not premature	Not weaned early	No	Breastmilk now	Normal	None	No diarrheoa last month	None
Non-cryptosporidiosis case	Jimma	[0,3]	Female	Wet (May-Jul y1)	1-7y	mother	NA	NA	2-3	2+ per room	0	0	0	0	0	0	0	0	0	0	unimproved facility	unimproved	public tap	untreated	Unsafely disposed	1	1	1	1	Vaginal	Premature	Weaned early	Yes	Breastmilk now	SAM	None	No diarrheoa last month	None
Control	Jimma	(18,21]	Female	Dry (Feb-Apr y2)	1-7y	other	5	3-6	6+	2+ per room	0	0	0	0	0	0	0	0	0	0	unimproved facility	unimproved	private tap	untreated	safely disposed	1	0	1	0	Vaginal	Not premature	Not weaned early	No	Breastmilk now	Normal	None	Diarrhoea last month	None
Control	Jimma	(6,9]	Male	Dry (Feb-Apr y2)	1-7y	mother	5	3-6	4-5	2+ per room	0	0	0	0	0	0	0	0	0	0	unimproved facility	unimproved	private tap	untreated	safely disposed	1	0	0	0	Vaginal	Not premature	Not weaned early	No	Breastmilk now	Normal	None	No diarrheoa last month	None
Non-cryptosporidiosis case	Jimma	(6,9]	Female	Dry (Nov-Jan)	8y+	mother	1	0-2	4-5	2+ per room	1	0	0	0	0	0	0	1	1	1	improved but shared	unimproved	public tap	untreated	Unsafely disposed	1	1	1	0	Caesarean	Not premature	Weaned early	Yes	No breastmilk now	Normal	None	No diarrheoa last month	1+ times
Non-cryptosporidiosis case	Serbo	(15,18]	Female	Wet (May-Jul y1)	0y	mother	2	3-6	6+	2+ per room	1	0	1	0	1	1	0	1	1	4	improved	improved	public tap	untreated	Unsafely disposed	1	1	1	0	Vaginal	Not premature	Not weaned early	No	Breastmilk now	Normal	None	No diarrheoa last month	1+ times
Control	Serbo	(12,15]	Male	Dry (Feb-Apr y1)	8y+	mother	5	3-6	4-5	<2 per room	0	0	0	0	0	0	0	0	0	0	unimproved facility	unimproved	private tap	untreated	Unsafely disposed	1	1	1	0	Vaginal	Not premature	Not weaned early	No	Breastmilk now	Normal	None	No diarrheoa last month	None
Non-cryptosporidiosis case	Serbo	(3,6]	Male	Dry (Nov-Jan)	0y	mother	1	0-2	6+	2+ per room	1	0	1	0	0	0	0	1	1	2	unimproved facility	unimproved	Unimproved/borehole/p.spring	untreated	Unsafely disposed	1	1	1	0	Vaginal	Not premature	Weaned early	Yes	Breastmilk now	MAM	None	No diarrheoa last month	None
Control	Jimma	(9,12]	Male	Dry (Feb-Apr y2)	8y+	mother	5	7of7	4-5	2+ per room	0	0	0	0	0	0	0	0	0	0	unimproved facility	unimproved	private tap	untreated	Unsafely disposed	1	1	1	0	Vaginal	Not premature	Not weaned early	No	Breastmilk now	Normal	None	Diarrhoea last month	1+ times
Control	Serbo	(9,12]	Male	Wet (May-Jul y1)	8y+	mother	2	3-6	4-5	2+ per room	1	0	0	0	0	0	0	1	1	1	unimproved facility	unimproved	Unimproved/borehole/p.spring	untreated	Unsafely disposed	1	1	0	0	Vaginal	Not premature	Not weaned early	No	Breastmilk now	Normal	None	No diarrheoa last month	1+ times
Non-cryptosporidiosis case	Jimma	(9,12]	Female	Dry (Feb-Apr y2)	8y+	mother	4	3-6	6+	2+ per room	0	0	0	0	0	0	0	0	0	0	improved	improved	private tap	treated	Unsafely disposed	1	0	1	0	Vaginal	Not premature	Weaned early	Yes	No breastmilk now	Normal	None	Diarrhoea last month	None
Control	Jimma	(12,15]	Female	Dry (Nov-Jan)	1-7y	mother	1	0-2	2-3	2+ per room	0	0	0	0	0	0	0	0	0	0	unimproved facility	unimproved	private tap	untreated	safely disposed	1	0	1	0	Vaginal	Not premature	Not weaned early	No	Breastmilk now	Normal	None	No diarrheoa last month	None
Control	Serbo	(6,9]	Female	Dry (Nov-Jan)	0y	mother	2	3-6	6+	2+ per room	1	0	1	0	0	0	0	1	1	2	unimproved facility	unimproved	Unimproved/borehole/p.spring	untreated	Unsafely disposed	1	1	0	0	Vaginal	Not premature	Not weaned early	No	Breastmilk now	Normal	None	No diarrheoa last month	None
Cryptosporidiosis case	Serbo	(6,9]	Male	Dry (Feb-Apr y1)	8y+	mother	5	3-6	4-5	2+ per room	0	0	0	1	0	1	0	1	1	2	improved	improved	public tap	untreated	Unsafely disposed	1	1	1	0	Vaginal	Not premature	Not weaned early	No	Breastmilk now	MAM	None	No diarrheoa last month	1+ times
Non-cryptosporidiosis case	Serbo	(9,12]	Female	Wet (May-Jul y2)	1-7y	mother	3	3-6	6+	2+ per room	0	0	0	0	0	0	0	0	0	0	improved but shared	unimproved	public tap	untreated	safely disposed	1	0	0	0	Vaginal	Not premature	Not weaned early	No	No breastmilk now	Normal	None	No diarrheoa last month	None
Control	Jimma	(15,18]	Female	Wet (May-Jul y1)	8y+	mother	4	3-6	2-3	2+ per room	0	0	0	0	0	0	0	0	0	0	unimproved facility	unimproved	private tap	untreated	safely disposed	1	1	1	0	Vaginal	Not premature	Not weaned early	No	Breastmilk now	Normal	None	No diarrheoa last month	None
Non-cryptosporidiosis case	Serbo	(18,21]	Male	Wet (May-Jul y2)	1-7y	mother	1	0-2	2-3	2+ per room	0	0	0	0	0	0	0	0	0	0	improved	improved	public tap	untreated	safely disposed	1	0	0	0	Caesarean	Not premature	Weaned early	Yes	Breastmilk now	Normal	None	No diarrheoa last month	None
Non-cryptosporidiosis case	Serbo	(18,21]	Male	Dry (Feb-Apr y2)	0y	mother	1	0-2	6+	2+ per room	1	0	0	1	0	1	0	1	1	3	unimproved facility	unimproved	Unimproved/borehole/p.spring	untreated	safely disposed	1	1	1	0	Vaginal	Not premature	Weaned early	Yes	Breastmilk now	Normal	None	No diarrheoa last month	None
Non-cryptosporidiosis case	Serbo	(3,6]	Female	Wet (May-Jul y1)	1-7y	mother	4	3-6	2-3	<2 per room	0	0	0	0	0	0	0	0	0	0	improved	improved	private tap	untreated	Unsafely disposed	1	0	0	0	Vaginal	Not premature	Not weaned early	No	Breastmilk now	Normal	None	No diarrheoa last month	None
Non-cryptosporidiosis case	Jimma	(6,9]	Male	Dry (Nov-Jan)	1-7y	mother	4	3-6	4-5	<2 per room	1	0	0	0	0	0	0	1	1	1	improved	improved	public tap	untreated	Unsafely disposed	1	1	1	0	Vaginal	Not premature	Weaned early	Yes	Breastmilk now	Normal	1+ times	No diarrheoa last month	None
Control	Jimma	(6,9]	Female	Dry (Nov-Jan)	8y+	mother	4	3-6	4-5	2+ per room	0	0	0	0	0	0	0	0	0	0	unimproved facility	unimproved	private tap	untreated	safely disposed	1	0	1	0	Vaginal	Not premature	Not weaned early	No	Breastmilk now	Normal	1+ times	No diarrheoa last month	None
Non-cryptosporidiosis case	Jimma	(3,6]	Male	Wet (Aug-Oct)	1-7y	mother	4	3-6	6+	2+ per room	1	1	0	0	0	1	0	1	1	3	improved	improved	public tap	untreated	Unsafely disposed	1	1	1	0	Vaginal	Not premature	Weaned early	Yes	Breastmilk now	Normal	None	No diarrheoa last month	1+ times
Control	Serbo	(12,15]	Male	Wet (May-Jul y1)	0y	mother	1	0-2	6+	2+ per room	1	0	0	0	0	1	0	1	1	2	unimproved facility	unimproved	Unimproved/borehole/p.spring	untreated	Unsafely disposed	1	1	1	0	Vaginal	Not premature	Weaned early	Yes	Breastmilk now	Normal	None	No diarrheoa last month	None
Control	Jimma	(6,9]	Female	Dry (Nov-Jan)	1-7y	mother	4	3-6	4-5	2+ per room	0	0	0	0	1	1	1	1	0	3	unimproved facility	unimproved	private tap	untreated	Unsafely disposed	1	0	1	0	Vaginal	Not premature	Weaned early	Yes	Breastmilk now	Normal	None	No diarrheoa last month	1+ times
Control	Jimma	[0,3]	Female	Dry (Feb-Apr y2)	8y+	mother	5	3-6	4-5	2+ per room	0	0	0	0	1	1	0	1	0	2	unimproved facility	unimproved	private tap	untreated	Unsafely disposed	1	0	1	0	Caesarean	Not premature	Not weaned early	No	Breastmilk now	Normal	None	No diarrheoa last month	None
Control	Serbo	(6,9]	Female	Dry (Feb-Apr y1)	1-7y	mother	4	3-6	4-5	<2 per room	1	0	0	0	0	0	0	1	1	1	unimproved facility	unimproved	private tap	untreated	Unsafely disposed	1	1	1	0	Vaginal	Not premature	Not weaned early	No	Breastmilk now	Normal	None	No diarrheoa last month	None
Non-cryptosporidiosis case	Serbo	(6,9]	Female	Dry (Feb-Apr y2)	0y	mother	1	0-2	6+	2+ per room	1	0	0	1	0	1	0	1	1	3	unimproved facility	unimproved	Unimproved/borehole/p.spring	untreated	Unsafely disposed	0	0	0	0	Vaginal	Not premature	Not weaned early	No	Breastmilk now	Normal	None	No diarrheoa last month	None
Control	Jimma	(3,6]	Female	Dry (Nov-Jan)	1-7y	mother	2	3-6	4-5	2+ per room	0	0	0	0	0	1	0	1	0	1	unimproved facility	unimproved	Unimproved/borehole/p.spring	untreated	Unsafely disposed	1	0	0	0	Vaginal	Not premature	Not weaned early	No	Breastmilk now	NA	None	No diarrheoa last month	None
Non-cryptosporidiosis case	Serbo	(6,9]	Female	Wet (May-Jul y1)	0y	mother	1	0-2	4-5	2+ per room	1	0	0	0	0	1	0	1	1	2	improved	improved	Unimproved/borehole/p.spring	untreated	Unsafely disposed	1	1	0	0	Vaginal	Not premature	Not weaned early	No	Breastmilk now	Normal	None	No diarrheoa last month	1+ times
Non-cryptosporidiosis case	Jimma	(9,12]	Female	Wet (Aug-Oct)	1-7y	mother	2	3-6	6+	2+ per room	0	1	0	0	0	0	0	1	0	1	improved but shared	unimproved	Unimproved/borehole/p.spring	untreated	Unsafely disposed	1	1	1	0	Vaginal	Not premature	Weaned early	Yes	Breastmilk now	Normal	None	No diarrheoa last month	1+ times
Non-cryptosporidiosis case	Serbo	(3,6]	Female	Dry (Feb-Apr y1)	1-7y	mother	2	3-6	4-5	2+ per room	1	0	0	0	0	0	0	1	1	1	unimproved facility	unimproved	Unimproved/borehole/p.spring	untreated	Unsafely disposed	1	1	1	1	Vaginal	Not premature	Weaned early	Yes	Breastmilk now	Normal	None	No diarrheoa last month	None
Control	Serbo	(9,12]	Female	Wet (May-Jul y1)	0y	mother	3	3-6	6+	2+ per room	1	1	0	0	0	0	0	1	1	2	unimproved facility	unimproved	Unimproved/borehole/p.spring	untreated	Unsafely disposed	1	1	1	0	Vaginal	Not premature	Not weaned early	No	Breastmilk now	Normal	None	No diarrheoa last month	None
Cryptosporidiosis case	Serbo	(6,9]	Male	Wet (May-Jul y1)	1-7y	mother	4	3-6	6+	2+ per room	1	0	1	0	1	1	0	1	1	4	improved	improved	private tap	untreated	Unsafely disposed	1	0	1	0	Vaginal	Not premature	Not weaned early	No	Breastmilk now	Normal	None	No diarrheoa last month	1+ times
Non-cryptosporidiosis case	Serbo	(6,9]	Female	Wet (May-Jul y1)	1-7y	mother	2	3-6	6+	2+ per room	1	0	0	1	1	0	0	1	1	3	unimproved facility	unimproved	Unimproved/borehole/p.spring	untreated	Unsafely disposed	1	1	1	0	Vaginal	Not premature	Not weaned early	No	Breastmilk now	Normal	None	No diarrheoa last month	None
Non-cryptosporidiosis case	Serbo	(6,9]	Female	Wet (May-Jul y1)	8y+	mother	3	3-6	2-3	<2 per room	1	0	0	0	0	1	0	1	1	2	unimproved facility	unimproved	public tap	untreated	Unsafely disposed	1	1	1	0	Caesarean	Not premature	Not weaned early	No	Breastmilk now	Normal	None	No diarrheoa last month	None
Control	Serbo	(6,9]	Male	Dry (Feb-Apr y2)	8y+	mother	4	3-6	2-3	2+ per room	0	0	0	0	0	1	0	1	0	1	improved but shared	unimproved	public tap	untreated	Unsafely disposed	1	1	1	0	Vaginal	Not premature	Not weaned early	No	Breastmilk now	Normal	None	No diarrheoa last month	None
Control	Jimma	(12,15]	Male	Dry (Feb-Apr y1)	1-7y	mother	1	0-2	4-5	2+ per room	0	0	0	0	0	0	0	0	0	0	unimproved facility	unimproved	public tap	untreated	safely disposed	1	1	0	0	Vaginal	Not premature	Not weaned early	No	Breastmilk now	Normal	None	No diarrheoa last month	None
Control	Jimma	(21,24]	Female	Dry (Nov-Jan)	1-7y	mother	2	3-6	4-5	2+ per room	0	0	0	0	0	0	0	0	0	0	unimproved facility	unimproved	private tap	untreated	safely disposed	1	0	1	0	Vaginal	Not premature	Not weaned early	No	Breastmilk now	Normal	None	No diarrheoa last month	None
Non-cryptosporidiosis case	Serbo	(6,9]	Female	Dry (Nov-Jan)	0y	mother	1	0-2	6+	2+ per room	1	1	0	0	0	0	0	1	1	2	unimproved facility	unimproved	Unimproved/borehole/p.spring	untreated	Unsafely disposed	1	1	1	0	Vaginal	Not premature	Weaned early	Yes	Breastmilk now	Normal	None	No diarrheoa last month	None
Control	Jimma	(12,15]	Female	Wet (May-Jul y1)	8y+	mother	2	3-6	4-5	2+ per room	0	0	0	1	0	0	0	1	1	1	unimproved facility	unimproved	Unimproved/borehole/p.spring	untreated	Unsafely disposed	1	1	0	1	Vaginal	Not premature	Weaned early	Yes	Breastmilk now	Normal	None	No diarrheoa last month	None
Control	Serbo	(3,6]	Male	Wet (Aug-Oct)	0y	mother	4	3-6	6+	2+ per room	0	0	0	0	0	0	0	0	0	0	unimproved facility	unimproved	public tap	untreated	Unsafely disposed	1	0	0	0	Vaginal	Not premature	Not weaned early	No	Breastmilk now	Normal	None	No diarrheoa last month	None
Control	Serbo	(6,9]	Male	Dry (Nov-Jan)	8y+	mother	4	3-6	2-3	2+ per room	0	0	0	0	0	0	0	0	0	0	improved but shared	unimproved	public tap	untreated	Unsafely disposed	1	1	1	0	Vaginal	Not premature	Not weaned early	No	Breastmilk now	Normal	None	No diarrheoa last month	None
Non-cryptosporidiosis case	Jimma	(12,15]	Male	Dry (Feb-Apr y2)	8y+	mother	5	7of7	2-3	2+ per room	0	0	0	0	0	0	0	0	0	0	improved	improved	private tap	treated	Unsafely disposed	0	0	0	0	Vaginal	Not premature	Weaned early	Yes	Breastmilk now	Normal	None	No diarrheoa last month	None
Cryptosporidiosis case	Serbo	(9,12]	Female	Wet (May-Jul y1)	0y	mother	3	3-6	6+	2+ per room	0	0	0	0	0	0	0	0	0	0	improved	improved	public tap	untreated	Unsafely disposed	1	0	1	0	Vaginal	Not premature	Not weaned early	No	Breastmilk now	Normal	None	No diarrheoa last month	1+ times
Non-cryptosporidiosis case	Jimma	(18,21]	Female	Wet (May-Jul y1)	1-7y	mother	4	3-6	6+	2+ per room	0	0	0	0	0	0	0	0	0	0	improved	improved	private tap	untreated	safely disposed	1	0	1	0	Vaginal	Not premature	Weaned early	Yes	Breastmilk now	Normal	None	No diarrheoa last month	1+ times
Non-cryptosporidiosis case	Serbo	(9,12]	Female	Wet (May-Jul y1)	0y	mother	1	0-2	4-5	2+ per room	0	0	0	0	0	0	0	0	0	0	unimproved facility	unimproved	Unimproved/borehole/p.spring	untreated	Unsafely disposed	1	0	0	0	Vaginal	Not premature	Not weaned early	No	Breastmilk now	Normal	None	No diarrheoa last month	1+ times
Cryptosporidiosis case	Jimma	(6,9]	Female	Dry (Nov-Jan)	0y	mother	2	3-6	2-3	<2 per room	1	0	0	0	0	0	0	1	1	1	improved but shared	unimproved	private tap	untreated	Unsafely disposed	1	1	0	0	Vaginal	Not premature	Weaned early	Yes	Breastmilk now	Normal	1+ times	Diarrhoea last month	1+ times
Control	Serbo	(6,9]	Male	Wet (Aug-Oct)	1-7y	mother	1	0-2	4-5	2+ per room	1	1	0	1	0	1	0	1	1	4	unimproved facility	unimproved	Unimproved/borehole/p.spring	untreated	Unsafely disposed	0	1	1	0	Vaginal	Not premature	Weaned early	Yes	Breastmilk now	Normal	None	No diarrheoa last month	None
Control	Serbo	(9,12]	Female	Dry (Feb-Apr y2)	0y	mother	1	0-2	6+	2+ per room	1	1	0	1	0	1	0	1	1	4	unimproved facility	unimproved	Unimproved/borehole/p.spring	untreated	safely disposed	1	1	1	0	Vaginal	Not premature	Weaned early	Yes	Breastmilk now	MAM	None	No diarrheoa last month	1+ times
Control	Serbo	(21,24]	Male	Wet (Aug-Oct)	0y	mother	3	3-6	6+	2+ per room	0	0	0	0	0	1	0	1	0	1	unimproved facility	unimproved	public tap	treated	safely disposed	1	1	0	0	Vaginal	Not premature	Not weaned early	No	Breastmilk now	Normal	None	No diarrheoa last month	None
Control	Serbo	[0,3]	Female	Wet (May-Jul y1)	0y	mother	3	3-6	4-5	2+ per room	1	0	0	0	0	0	0	1	1	1	improved	improved	Unimproved/borehole/p.spring	untreated	Unsafely disposed	1	0	1	0	Vaginal	Not premature	Not weaned early	No	Breastmilk now	SAM	1+ times	No diarrheoa last month	1+ times
Cryptosporidiosis case	Serbo	(3,6]	Male	Wet (May-Jul y1)	0y	mother	2	3-6	6+	2+ per room	1	0	1	0	0	1	0	1	1	3	unimproved facility	unimproved	Unimproved/borehole/p.spring	untreated	Unsafely disposed	1	1	1	0	Vaginal	Not premature	Not weaned early	No	Breastmilk now	Normal	None	No diarrheoa last month	1+ times
Control	Serbo	(6,9]	Male	Wet (May-Jul y1)	1-7y	mother	NA	NA	6+	2+ per room	1	0	0	0	0	1	0	1	1	2	improved	improved	public tap	untreated	safely disposed	1	0	0	0	Vaginal	Not premature	Not weaned early	No	Breastmilk now	Normal	None	Diarrhoea last month	None
Control	Jimma	[0,3]	Female	Dry (Nov-Jan)	8y+	mother	5	7of7	6+	2+ per room	0	0	0	0	0	0	0	0	0	0	unimproved facility	unimproved	private tap	treated	Unsafely disposed	1	1	1	0	Vaginal	Not premature	Not weaned early	No	Breastmilk now	Normal	None	No diarrheoa last month	None
Non-cryptosporidiosis case	Serbo	(9,12]	Female	Dry (Nov-Jan)	1-7y	mother	2	3-6	2-3	2+ per room	1	0	0	0	0	1	0	1	1	2	unimproved facility	unimproved	Unimproved/borehole/p.spring	untreated	Unsafely disposed	1	1	1	0	Caesarean	Not premature	Not weaned early	No	Breastmilk now	Normal	None	No diarrheoa last month	None
Non-cryptosporidiosis case	Jimma	(6,9]	Female	Wet (May-Jul y1)	1-7y	other	4	3-6	4-5	2+ per room	0	0	0	0	1	1	0	1	0	2	improved	improved	private tap	untreated	Unsafely disposed	1	1	1	0	Vaginal	Not premature	Weaned early	Yes	No breastmilk now	Normal	None	No diarrheoa last month	None
Control	Serbo	(18,21]	Male	Dry (Nov-Jan)	8y+	mother	5	3-6	2-3	<2 per room	0	0	0	1	0	1	0	1	1	2	unimproved facility	unimproved	private tap	untreated	safely disposed	1	1	1	0	Vaginal	Not premature	Weaned early	Yes	Breastmilk now	Normal	None	No diarrheoa last month	None
Control	Serbo	(15,18]	Female	Dry (Feb-Apr y2)	8y+	mother	3	3-6	4-5	2+ per room	1	0	1	0	0	1	0	1	1	3	unimproved facility	unimproved	Unimproved/borehole/p.spring	untreated	safely disposed	1	1	1	0	Vaginal	Not premature	Not weaned early	No	Breastmilk now	Normal	None	No diarrheoa last month	None
Control	Serbo	[0,3]	Male	Dry (Feb-Apr y2)	0y	mother	2	3-6	4-5	2+ per room	0	0	0	0	0	0	0	0	0	0	improved but shared	unimproved	Unimproved/borehole/p.spring	untreated	Unsafely disposed	0	1	1	0	Vaginal	Not premature	Weaned early	Yes	Breastmilk now	Normal	None	No diarrheoa last month	1+ times
Control	Jimma	(6,9]	Male	Wet (Aug-Oct)	8y+	mother	4	3-6	4-5	2+ per room	1	0	0	0	0	1	0	1	1	2	unimproved facility	unimproved	private tap	untreated	Unsafely disposed	1	1	1	0	Vaginal	Not premature	Weaned early	Yes	Breastmilk now	Normal	None	No diarrheoa last month	None
Control	Serbo	(21,24]	Male	Dry (Feb-Apr y1)	1-7y	mother	5	3-6	6+	2+ per room	0	0	0	0	0	1	0	1	0	1	unimproved facility	unimproved	public tap	untreated	safely disposed	1	1	1	0	Caesarean	Not premature	Not weaned early	No	Breastmilk now	Normal	None	No diarrheoa last month	None
Non-cryptosporidiosis case	Serbo	(9,12]	Male	Wet (May-Jul y1)	0y	mother	3	3-6	6+	2+ per room	1	0	0	0	0	1	0	1	1	2	improved	improved	public tap	untreated	Unsafely disposed	1	0	1	0	Vaginal	Not premature	Not weaned early	No	Breastmilk now	Normal	None	No diarrheoa last month	1+ times
Control	Serbo	(9,12]	Female	Dry (Nov-Jan)	0y	mother	4	3-6	6+	2+ per room	0	0	0	0	0	0	0	0	0	0	improved but shared	unimproved	Unimproved/borehole/p.spring	untreated	Unsafely disposed	1	1	1	0	Caesarean	Not premature	Weaned early	Yes	Breastmilk now	Normal	None	No diarrheoa last month	None
Control	Serbo	(6,9]	Female	Dry (Nov-Jan)	1-7y	mother	4	3-6	6+	2+ per room	0	0	0	0	0	0	0	0	0	0	unimproved facility	unimproved	public tap	untreated	Unsafely disposed	1	1	1	0	Vaginal	Not premature	Not weaned early	No	Breastmilk now	Normal	None	No diarrheoa last month	None
Control	Jimma	(6,9]	Female	Dry (Feb-Apr y2)	1-7y	mother	4	3-6	4-5	2+ per room	0	0	0	0	0	0	0	0	0	0	unimproved facility	unimproved	public tap	untreated	Unsafely disposed	1	1	1	0	Vaginal	Not premature	Not weaned early	No	Breastmilk now	Normal	None	No diarrheoa last month	None
Control	Jimma	(12,15]	Male	Dry (Nov-Jan)	8y+	mother	4	3-6	4-5	2+ per room	0	0	0	0	0	0	0	0	0	0	unimproved facility	unimproved	private tap	untreated	safely disposed	1	0	1	0	Vaginal	Not premature	Not weaned early	No	Breastmilk now	Normal	None	No diarrheoa last month	None
Control	Jimma	(3,6]	Female	Dry (Feb-Apr y2)	8y+	mother	4	3-6	6+	2+ per room	0	0	0	0	0	0	0	0	0	0	unimproved facility	unimproved	private tap	untreated	Unsafely disposed	0	1	1	0	Vaginal	Not premature	Weaned early	Yes	Breastmilk now	Normal	None	No diarrheoa last month	1+ times
Control	Jimma	(3,6]	Male	Wet (Aug-Oct)	8y+	mother	2	3-6	4-5	2+ per room	0	0	0	0	0	0	0	0	0	0	unimproved facility	unimproved	private tap	untreated	Unsafely disposed	0	1	1	0	Vaginal	Not premature	Not weaned early	No	Breastmilk now	Normal	None	No diarrheoa last month	1+ times
Non-cryptosporidiosis case	Jimma	(12,15]	Male	Wet (Aug-Oct)	8y+	mother	5	7of7	4-5	2+ per room	0	0	0	0	0	0	0	0	0	0	improved	improved	private tap	untreated	safely disposed	1	1	0	0	Vaginal	Not premature	Not weaned early	No	Breastmilk now	Normal	1+ times	No diarrheoa last month	1+ times
Non-cryptosporidiosis case	Jimma	(12,15]	Female	Dry (Feb-Apr y1)	1-7y	mother	1	0-2	6+	2+ per room	0	0	0	0	0	0	0	0	0	0	unimproved facility	unimproved	public tap	untreated	Unsafely disposed	1	1	0	0	Caesarean	Not premature	Not weaned early	No	Breastmilk now	Normal	None	Diarrhoea last month	1+ times
Cryptosporidiosis case	Jimma	(9,12]	Male	Dry (Feb-Apr y1)	8y+	mother	NA	NA	4-5	2+ per room	0	0	0	0	0	0	0	0	0	0	unimproved facility	unimproved	public tap	untreated	safely disposed	1	1	0	0	Caesarean	Not premature	Weaned early	Yes	Breastmilk now	Normal	1+ times	No diarrheoa last month	None
Non-cryptosporidiosis case	Jimma	(15,18]	Male	Dry (Feb-Apr y1)	8y+	other	3	3-6	2-3	2+ per room	0	0	0	0	1	0	0	1	0	1	improved but shared	unimproved	private tap	treated	safely disposed	1	1	0	0	Vaginal	Premature	Not weaned early	No	No breastmilk now	Normal	None	No diarrheoa last month	None
Non-cryptosporidiosis case	Serbo	(6,9]	Female	Dry (Feb-Apr y2)	1-7y	mother	3	3-6	6+	2+ per room	1	0	0	0	0	0	0	1	1	1	improved but shared	unimproved	Unimproved/borehole/p.spring	untreated	Unsafely disposed	1	1	1	0	Vaginal	Not premature	Not weaned early	No	Breastmilk now	Normal	None	No diarrheoa last month	1+ times
Control	Serbo	(21,24]	Male	Wet (May-Jul y1)	1-7y	mother	2	3-6	4-5	<2 per room	1	0	0	1	0	1	0	1	1	3	unimproved facility	unimproved	Unimproved/borehole/p.spring	untreated	Unsafely disposed	1	1	1	0	Vaginal	Not premature	Not weaned early	No	Breastmilk now	Normal	None	No diarrheoa last month	None
Control	Jimma	(6,9]	Male	Wet (Aug-Oct)	8y+	mother	4	3-6	4-5	2+ per room	0	0	0	0	0	0	0	0	0	0	unimproved facility	unimproved	private tap	untreated	safely disposed	1	1	1	0	Vaginal	Not premature	Not weaned early	No	Breastmilk now	Normal	None	No diarrheoa last month	1+ times
Control	Serbo	(3,6]	Female	Wet (May-Jul y1)	0y	mother	2	3-6	6+	2+ per room	1	1	0	1	0	1	0	1	1	4	unimproved facility	unimproved	private tap	untreated	Unsafely disposed	1	1	0	0	Vaginal	Not premature	Not weaned early	No	Breastmilk now	Normal	None	No diarrheoa last month	None
Control	Serbo	(21,24]	Female	Dry (Nov-Jan)	1-7y	mother	2	3-6	4-5	2+ per room	1	0	1	0	0	1	0	1	1	3	unimproved facility	unimproved	Unimproved/borehole/p.spring	untreated	Unsafely disposed	1	0	1	0	Vaginal	Not premature	Weaned early	Yes	Breastmilk now	Normal	None	No diarrheoa last month	None
Cryptosporidiosis case	Serbo	(3,6]	Female	Dry (Feb-Apr y1)	0y	mother	2	3-6	2-3	<2 per room	1	1	0	1	0	1	0	1	1	4	unimproved facility	unimproved	Unimproved/borehole/p.spring	untreated	Unsafely disposed	1	1	0	0	Vaginal	Not premature	Not weaned early	No	Breastmilk now	Normal	None	No diarrheoa last month	1+ times
Non-cryptosporidiosis case	Serbo	(3,6]	Male	Dry (Feb-Apr y2)	8y+	mother	5	3-6	6+	2+ per room	0	0	0	0	0	0	0	0	0	0	improved but shared	unimproved	private tap	untreated	Unsafely disposed	1	1	1	0	Vaginal	Not premature	Not weaned early	No	Breastmilk now	Normal	None	No diarrheoa last month	None
Cryptosporidiosis case	Jimma	(9,12]	Male	Dry (Feb-Apr y1)	8y+	mother	1	0-2	2-3	2+ per room	0	0	0	0	0	0	0	0	0	0	improved	improved	private tap	treated	Unsafely disposed	1	0	0	0	Caesarean	Not premature	Weaned early	Yes	Breastmilk now	Normal	1+ times	No diarrheoa last month	1+ times
Control	Jimma	(6,9]	Male	Dry (Feb-Apr y2)	8y+	mother	5	3-6	4-5	2+ per room	0	0	0	0	0	0	0	0	0	0	unimproved facility	unimproved	private tap	untreated	safely disposed	1	0	1	0	Vaginal	Not premature	Weaned early	Yes	Breastmilk now	Normal	None	Diarrhoea last month	1+ times
Control	Jimma	[0,3]	Female	Dry (Feb-Apr y1)	8y+	mother	4	3-6	4-5	2+ per room	0	0	0	0	0	0	0	0	0	0	improved	improved	private tap	untreated	Unsafely disposed	1	0	0	0	Vaginal	Not premature	Not weaned early	No	Breastmilk now	Normal	None	No diarrheoa last month	1+ times
Non-cryptosporidiosis case	Jimma	(15,18]	Female	Dry (Nov-Jan)	8y+	mother	5	3-6	4-5	2+ per room	0	0	0	0	0	0	0	0	0	0	improved	improved	private tap	treated	safely disposed	1	1	0	0	Vaginal	Premature	Not weaned early	No	Breastmilk now	Normal	None	NA	None
Control	Jimma	(6,9]	Female	Dry (Nov-Jan)	8y+	mother	5	7of7	6+	2+ per room	0	0	0	0	1	0	0	1	0	1	unimproved facility	unimproved	private tap	untreated	Unsafely disposed	1	1	1	0	Caesarean	Not premature	Weaned early	Yes	Breastmilk now	Normal	1+ times	Diarrhoea last month	1+ times
Non-cryptosporidiosis case	Jimma	(12,15]	Male	Wet (May-Jul y2)	1-7y	other	4	3-6	4-5	2+ per room	0	0	0	0	0	0	0	0	0	0	improved but shared	unimproved	private tap	untreated	safely disposed	0	1	1	0	Vaginal	Not premature	Not weaned early	No	Breastmilk now	Normal	None	No diarrheoa last month	None
Control	Jimma	(21,24]	Female	Dry (Feb-Apr y2)	1-7y	mother	4	3-6	6+	2+ per room	0	0	0	0	0	0	0	0	0	0	unimproved facility	unimproved	private tap	untreated	Unsafely disposed	1	0	1	0	Vaginal	Not premature	Not weaned early	No	Breastmilk now	Normal	None	No diarrheoa last month	1+ times
Control	Jimma	(3,6]	Female	Dry (Feb-Apr y2)	0y	mother	2	3-6	4-5	2+ per room	0	0	0	0	0	0	0	0	0	0	unimproved facility	unimproved	Unimproved/borehole/p.spring	untreated	Unsafely disposed	1	1	1	0	Vaginal	Not premature	Not weaned early	No	Breastmilk now	Normal	None	No diarrheoa last month	None
Non-cryptosporidiosis case	Jimma	(12,15]	Female	Dry (Feb-Apr y2)	8y+	mother	4	3-6	2-3	2+ per room	0	0	0	0	1	0	0	1	0	1	improved	improved	public tap	untreated	safely disposed	0	1	1	0	Vaginal	Not premature	Not weaned early	No	Breastmilk now	Normal	None	No diarrheoa last month	1+ times
Control	Serbo	(12,15]	Male	Dry (Nov-Jan)	1-7y	mother	2	3-6	2-3	2+ per room	1	0	0	0	0	1	0	1	1	2	unimproved facility	unimproved	Unimproved/borehole/p.spring	treated	Unsafely disposed	1	1	0	0	Vaginal	Not premature	Not weaned early	No	Breastmilk now	Normal	None	No diarrheoa last month	None
Non-cryptosporidiosis case	Jimma	(15,18]	Male	Wet (Aug-Oct)	8y+	other	3	3-6	4-5	2+ per room	0	0	0	0	0	0	0	0	0	0	improved	improved	private tap	untreated	safely disposed	1	1	1	0	Vaginal	Not premature	Weaned early	Yes	Breastmilk now	Normal	1+ times	No diarrheoa last month	1+ times
Control	Serbo	(6,9]	Female	Wet (Aug-Oct)	0y	mother	1	0-2	4-5	2+ per room	1	0	0	1	0	0	0	1	1	2	unimproved facility	unimproved	Unimproved/borehole/p.spring	untreated	Unsafely disposed	1	0	1	0	Vaginal	Not premature	Not weaned early	No	Breastmilk now	Normal	None	No diarrheoa last month	None
Non-cryptosporidiosis case	Serbo	(9,12]	Female	Wet (May-Jul y2)	1-7y	mother	1	0-2	4-5	2+ per room	1	0	0	0	0	0	0	1	1	1	unimproved facility	unimproved	Unimproved/borehole/p.spring	untreated	safely disposed	1	0	1	0	Vaginal	Not premature	Weaned early	Yes	No breastmilk now	Normal	None	No diarrheoa last month	None
Control	Jimma	(6,9]	Male	Wet (May-Jul y2)	8y+	mother	5	3-6	2-3	2+ per room	0	0	0	0	1	0	0	1	0	1	improved	improved	private tap	untreated	safely disposed	1	0	1	1	Vaginal	Not premature	Not weaned early	No	Breastmilk now	Normal	None	No diarrheoa last month	None
Control	Jimma	(6,9]	Male	Wet (Aug-Oct)	8y+	mother	4	3-6	4-5	2+ per room	0	0	0	0	0	0	0	0	0	0	unimproved facility	unimproved	private tap	untreated	Unsafely disposed	1	1	1	0	Caesarean	Premature	Weaned early	Yes	Breastmilk now	Normal	None	No diarrheoa last month	1+ times
Non-cryptosporidiosis case	Serbo	(6,9]	Male	Wet (Aug-Oct)	1-7y	mother	1	0-2	4-5	2+ per room	1	0	0	1	0	1	0	1	1	3	unimproved facility	unimproved	Unimproved/borehole/p.spring	untreated	Unsafely disposed	1	0	1	0	Vaginal	Not premature	Not weaned early	No	Breastmilk now	Normal	None	No diarrheoa last month	None
Non-cryptosporidiosis case	Serbo	(9,12]	Male	Wet (May-Jul y2)	0y	mother	1	0-2	6+	2+ per room	1	0	0	0	0	1	0	1	1	2	improved but shared	unimproved	public tap	untreated	Unsafely disposed	1	0	0	0	Vaginal	Not premature	Not weaned early	No	Breastmilk now	Normal	None	No diarrheoa last month	None
Control	Jimma	[0,3]	Male	Dry (Feb-Apr y1)	8y+	mother	4	3-6	4-5	2+ per room	0	0	0	0	0	1	0	1	0	1	unimproved facility	unimproved	public tap	untreated	safely disposed	1	1	1	0	Vaginal	Not premature	Not weaned early	No	No breastmilk now	NA	None	No diarrheoa last month	None
Control	Serbo	(6,9]	Female	Dry (Nov-Jan)	1-7y	mother	NA	NA	2-3	2+ per room	0	0	0	1	0	1	0	1	1	2	unimproved facility	unimproved	Unimproved/borehole/p.spring	untreated	Unsafely disposed	1	1	1	0	Vaginal	Not premature	Not weaned early	No	Breastmilk now	Normal	None	No diarrheoa last month	None
Non-cryptosporidiosis case	Jimma	(12,15]	Female	Dry (Feb-Apr y2)	8y+	mother	5	3-6	4-5	2+ per room	0	0	0	0	0	0	0	0	0	0	improved but shared	unimproved	public tap	untreated	Unsafely disposed	0	1	1	0	Vaginal	Not premature	Not weaned early	No	Breastmilk now	Normal	None	Diarrhoea last month	1+ times
Non-cryptosporidiosis case	Serbo	(9,12]	Female	Wet (May-Jul y2)	1-7y	mother	2	3-6	6+	2+ per room	0	0	0	0	0	0	0	0	0	0	improved but shared	unimproved	public tap	untreated	Unsafely disposed	1	0	0	0	Vaginal	Not premature	Not weaned early	No	No breastmilk now	Normal	None	No diarrheoa last month	None
Control	Jimma	(12,15]	Female	Wet (Aug-Oct)	0y	mother	4	3-6	4-5	2+ per room	0	0	0	0	1	0	1	1	0	2	unimproved facility	unimproved	private tap	untreated	safely disposed	1	1	0	0	Vaginal	Not premature	Weaned early	Yes	Breastmilk now	Normal	None	No diarrheoa last month	None
Non-cryptosporidiosis case	Serbo	(15,18]	Male	Dry (Feb-Apr y1)	1-7y	other	4	3-6	4-5	<2 per room	1	0	0	1	0	1	0	1	1	3	unimproved facility	unimproved	Unimproved/borehole/p.spring	untreated	Unsafely disposed	1	1	0	0	Vaginal	Not premature	Not weaned early	No	No breastmilk now	Normal	None	No diarrheoa last month	None
Control	Serbo	(3,6]	Female	Dry (Nov-Jan)	0y	mother	NA	NA	4-5	2+ per room	0	0	0	0	0	0	0	0	0	0	improved but shared	unimproved	Unimproved/borehole/p.spring	untreated	Unsafely disposed	1	1	1	0	Vaginal	Not premature	Not weaned early	No	Breastmilk now	Normal	None	No diarrheoa last month	None
Non-cryptosporidiosis case	Serbo	(9,12]	Male	Dry (Feb-Apr y1)	0y	mother	1	0-2	4-5	2+ per room	0	0	0	0	0	1	0	1	0	1	unimproved facility	unimproved	Unimproved/borehole/p.spring	untreated	Unsafely disposed	1	1	0	0	Vaginal	Not premature	Weaned early	Yes	Breastmilk now	Normal	None	Diarrhoea last month	1+ times
Control	Serbo	(6,9]	Female	Wet (May-Jul y2)	1-7y	mother	3	3-6	6+	2+ per room	0	0	0	0	0	0	0	0	0	0	improved but shared	unimproved	public tap	untreated	Unsafely disposed	1	0	0	0	Vaginal	Not premature	Weaned early	Yes	Breastmilk now	Normal	None	No diarrheoa last month	None
Control	Jimma	(3,6]	Female	Dry (Nov-Jan)	8y+	mother	3	3-6	6+	2+ per room	1	0	0	0	0	0	0	1	1	1	unimproved facility	unimproved	private tap	untreated	Unsafely disposed	1	0	1	0	Vaginal	Not premature	Weaned early	Yes	Breastmilk now	NA	None	No diarrheoa last month	None
Control	Jimma	(15,18]	Female	Dry (Feb-Apr y2)	8y+	mother	5	3-6	4-5	2+ per room	0	0	0	0	0	0	0	0	0	0	unimproved facility	unimproved	private tap	untreated	safely disposed	1	1	1	0	Vaginal	Not premature	Not weaned early	No	Breastmilk now	Normal	None	No diarrheoa last month	None
Control	Jimma	(3,6]	Male	Wet (May-Jul y1)	8y+	mother	4	3-6	6+	2+ per room	0	0	0	0	0	0	0	0	0	0	unimproved facility	unimproved	private tap	untreated	Unsafely disposed	1	1	0	0	Vaginal	Not premature	Weaned early	Yes	Breastmilk now	NA	None	No diarrheoa last month	1+ times
Control	Serbo	(15,18]	Male	Wet (May-Jul y2)	0y	mother	2	3-6	6+	2+ per room	1	0	0	1	0	1	0	1	1	3	unimproved facility	unimproved	private tap	untreated	safely disposed	1	1	1	0	Vaginal	Not premature	Not weaned early	No	Breastmilk now	Normal	None	No diarrheoa last month	None
Non-cryptosporidiosis case	Serbo	(3,6]	Female	Wet (May-Jul y1)	0y	mother	2	3-6	4-5	2+ per room	1	0	0	0	0	0	0	1	1	1	improved	improved	Unimproved/borehole/p.spring	untreated	Unsafely disposed	1	1	1	0	Vaginal	Not premature	Not weaned early	No	Breastmilk now	Normal	None	No diarrheoa last month	1+ times
Non-cryptosporidiosis case	Jimma	(15,18]	Male	Dry (Feb-Apr y2)	8y+	other	1	0-2	4-5	2+ per room	0	0	0	0	0	0	0	0	0	0	improved	improved	private tap	untreated	Unsafely disposed	1	0	0	1	Vaginal	Not premature	Not weaned early	No	Breastmilk now	Normal	1+ times	No diarrheoa last month	1+ times
Non-cryptosporidiosis case	Serbo	(12,15]	Male	Wet (May-Jul y1)	0y	mother	2	3-6	2-3	2+ per room	1	1	0	1	0	1	0	1	1	4	unimproved facility	unimproved	Unimproved/borehole/p.spring	untreated	Unsafely disposed	1	1	1	0	Vaginal	Not premature	Not weaned early	No	Breastmilk now	Normal	None	Diarrhoea last month	None
Control	Serbo	(9,12]	Male	Wet (May-Jul y1)	0y	mother	2	3-6	6+	2+ per room	0	0	0	0	0	0	0	0	0	0	improved	improved	public tap	untreated	Unsafely disposed	1	1	1	0	Vaginal	Not premature	Weaned early	Yes	Breastmilk now	Normal	None	No diarrheoa last month	1+ times
Non-cryptosporidiosis case	Jimma	(6,9]	Male	Wet (May-Jul y1)	8y+	mother	5	7of7	2-3	2+ per room	0	0	0	0	0	0	0	0	0	0	improved	improved	private tap	treated	Unsafely disposed	1	1	1	0	Vaginal	Not premature	Not weaned early	No	Breastmilk now	Normal	None	No diarrheoa last month	None
Cryptosporidiosis case	Serbo	(12,15]	Female	Wet (May-Jul y1)	0y	mother	3	3-6	6+	2+ per room	1	0	0	0	0	0	0	1	1	1	improved	improved	private tap	untreated	safely disposed	1	0	0	0	Vaginal	Not premature	Not weaned early	No	Breastmilk now	Normal	None	No diarrheoa last month	None
Control	Jimma	(15,18]	Female	Wet (May-Jul y2)	0y	other	1	0-2	4-5	2+ per room	0	0	0	0	0	0	0	0	0	0	unimproved facility	unimproved	private tap	untreated	safely disposed	1	0	0	1	Vaginal	Not premature	Not weaned early	No	No breastmilk now	Normal	None	Diarrhoea last month	1+ times
Control	Jimma	(21,24]	Male	Wet (May-Jul y1)	1-7y	mother	3	3-6	2-3	2+ per room	0	0	0	0	0	0	0	0	0	0	unimproved facility	unimproved	private tap	untreated	safely disposed	1	1	1	0	Vaginal	Not premature	Weaned early	Yes	Breastmilk now	Normal	1+ times	No diarrheoa last month	None
Control	Serbo	(3,6]	Female	Wet (May-Jul y1)	1-7y	mother	2	3-6	6+	2+ per room	1	1	1	0	0	1	0	1	1	4	improved	improved	public tap	untreated	Unsafely disposed	1	1	1	0	Vaginal	Not premature	Not weaned early	No	Breastmilk now	Normal	None	No diarrheoa last month	1+ times
Control	Jimma	(15,18]	Male	Dry (Feb-Apr y2)	0y	mother	1	0-2	6+	2+ per room	0	0	0	0	0	0	0	0	0	0	unimproved facility	unimproved	private tap	untreated	safely disposed	1	0	1	0	Vaginal	Not premature	Not weaned early	No	Breastmilk now	Normal	None	No diarrheoa last month	None
Non-cryptosporidiosis case	Serbo	(15,18]	Male	Wet (Aug-Oct)	0y	mother	2	3-6	6+	2+ per room	1	1	0	1	0	1	0	1	1	4	unimproved facility	unimproved	Unimproved/borehole/p.spring	untreated	Unsafely disposed	0	1	1	0	Vaginal	Not premature	Not weaned early	No	Breastmilk now	Normal	None	No diarrheoa last month	None
Control	Serbo	(18,21]	Male	Dry (Feb-Apr y2)	8y+	mother	5	3-6	4-5	2+ per room	0	0	0	0	0	0	0	0	0	0	unimproved facility	unimproved	private tap	untreated	safely disposed	1	0	1	0	Vaginal	Not premature	Not weaned early	No	Breastmilk now	Normal	None	No diarrheoa last month	1+ times
Cryptosporidiosis case	Serbo	(9,12]	Female	Wet (May-Jul y1)	0y	mother	2	3-6	6+	2+ per room	1	0	0	0	0	1	1	1	1	3	unimproved facility	unimproved	Unimproved/borehole/p.spring	untreated	Unsafely disposed	1	1	1	0	Vaginal	Not premature	Not weaned early	No	Breastmilk now	SAM	None	Diarrhoea last month	None
Control	Jimma	[0,3]	Male	Dry (Feb-Apr y1)	1-7y	mother	3	3-6	6+	2+ per room	0	0	0	0	0	0	1	1	0	1	unimproved facility	unimproved	private tap	untreated	Unsafely disposed	1	1	1	0	Vaginal	Not premature	Weaned early	Yes	Breastmilk now	Normal	None	No diarrheoa last month	None
Control	Jimma	(6,9]	Female	Wet (May-Jul y2)	8y+	mother	5	7of7	4-5	<2 per room	0	0	0	0	0	0	0	0	0	0	unimproved facility	unimproved	private tap	treated	Unsafely disposed	1	1	0	0	Vaginal	Not premature	Not weaned early	No	Breastmilk now	Normal	None	No diarrheoa last month	None
Non-cryptosporidiosis case	Serbo	(6,9]	Female	Dry (Feb-Apr y1)	1-7y	mother	1	0-2	4-5	<2 per room	1	0	0	0	0	1	0	1	1	2	unimproved facility	unimproved	Unimproved/borehole/p.spring	untreated	Unsafely disposed	1	1	1	0	Vaginal	Not premature	Weaned early	Yes	Breastmilk now	Normal	None	No diarrheoa last month	None
Non-cryptosporidiosis case	Jimma	(6,9]	Male	Dry (Feb-Apr y2)	1-7y	mother	1	0-2	4-5	2+ per room	0	0	0	0	0	0	0	0	0	0	improved	improved	public tap	untreated	Unsafely disposed	1	1	1	1	Vaginal	Not premature	Not weaned early	No	Breastmilk now	Normal	None	Diarrhoea last month	None
Control	Jimma	(15,18]	Female	Wet (Aug-Oct)	8y+	mother	4	3-6	2-3	2+ per room	0	0	0	0	0	0	0	0	0	0	unimproved facility	unimproved	private tap	untreated	safely disposed	1	1	1	0	Vaginal	Not premature	Not weaned early	No	Breastmilk now	Normal	None	No diarrheoa last month	None
Non-cryptosporidiosis case	Jimma	(12,15]	Male	Wet (May-Jul y1)	0y	mother	2	3-6	2-3	2+ per room	0	0	0	0	0	0	0	0	0	0	improved	improved	private tap	untreated	Unsafely disposed	1	1	1	0	Vaginal	Not premature	Weaned early	Yes	Breastmilk now	Normal	None	Diarrhoea last month	1+ times
Control	Jimma	(15,18]	Female	Dry (Feb-Apr y2)	8y+	mother	5	3-6	6+	2+ per room	0	0	0	0	0	0	0	0	0	0	unimproved facility	unimproved	private tap	untreated	safely disposed	1	1	1	0	Vaginal	Not premature	Not weaned early	No	Breastmilk now	Normal	None	No diarrheoa last month	None
Control	Serbo	(9,12]	Female	Wet (Aug-Oct)	1-7y	mother	1	0-2	2-3	2+ per room	1	0	1	1	0	1	0	1	1	4	unimproved facility	unimproved	Unimproved/borehole/p.spring	untreated	Unsafely disposed	1	1	1	0	Vaginal	Not premature	Not weaned early	No	Breastmilk now	Normal	None	Diarrhoea last month	1+ times
Control	Jimma	(6,9]	Female	Dry (Nov-Jan)	8y+	mother	2	3-6	2-3	2+ per room	0	0	0	0	0	0	0	0	0	0	unimproved facility	unimproved	private tap	untreated	safely disposed	1	1	0	0	Vaginal	Not premature	Weaned early	Yes	Breastmilk now	Normal	None	No diarrheoa last month	None
Non-cryptosporidiosis case	Serbo	(6,9]	Male	Wet (May-Jul y2)	0y	mother	1	0-2	6+	2+ per room	0	0	0	0	1	1	0	1	0	2	improved but shared	unimproved	Unimproved/borehole/p.spring	untreated	Unsafely disposed	1	0	0	0	Vaginal	Not premature	Weaned early	Yes	Breastmilk now	Normal	None	No diarrheoa last month	None
Control	Jimma	(3,6]	Male	Dry (Feb-Apr y2)	8y+	mother	5	3-6	4-5	2+ per room	0	0	0	0	0	0	0	0	0	0	unimproved facility	unimproved	private tap	untreated	Unsafely disposed	1	1	0	0	Vaginal	Not premature	Weaned early	Yes	Breastmilk now	Normal	None	No diarrheoa last month	None
Non-cryptosporidiosis case	Serbo	(18,21]	Female	Wet (Aug-Oct)	1-7y	mother	1	0-2	4-5	2+ per room	1	0	1	0	0	1	0	1	1	3	unimproved facility	unimproved	Unimproved/borehole/p.spring	untreated	safely disposed	0	1	1	0	Vaginal	Not premature	Weaned early	Yes	No breastmilk now	Normal	None	No diarrheoa last month	None
Non-cryptosporidiosis case	Serbo	(18,21]	Male	Wet (Aug-Oct)	0y	mother	1	0-2	2-3	2+ per room	0	0	0	0	0	0	0	0	0	0	unimproved facility	unimproved	Unimproved/borehole/p.spring	treated	safely disposed	1	0	1	0	Vaginal	Not premature	Not weaned early	No	Breastmilk now	Normal	None	No diarrheoa last month	1+ times
Control	Serbo	(6,9]	Female	Wet (May-Jul y2)	0y	mother	1	0-2	6+	2+ per room	0	0	0	0	0	0	0	0	0	0	improved	improved	public tap	untreated	Unsafely disposed	1	0	0	0	Vaginal	Not premature	Weaned early	Yes	Breastmilk now	Normal	None	No diarrheoa last month	None
Control	Jimma	(18,21]	Male	Dry (Nov-Jan)	8y+	mother	2	3-6	2-3	2+ per room	0	0	0	0	0	0	0	0	0	0	unimproved facility	unimproved	private tap	untreated	safely disposed	1	1	1	0	Vaginal	Not premature	Weaned early	Yes	No breastmilk now	Normal	None	No diarrheoa last month	None
Control	Serbo	(3,6]	Male	Wet (May-Jul y1)	1-7y	mother	3	3-6	4-5	2+ per room	1	0	0	0	0	1	0	1	1	2	improved	improved	private tap	untreated	Unsafely disposed	1	1	0	0	Vaginal	Not premature	Weaned early	Yes	Breastmilk now	Normal	None	No diarrheoa last month	None
Non-cryptosporidiosis case	Serbo	(12,15]	Female	Wet (May-Jul y1)	8y+	mother	5	3-6	4-5	2+ per room	0	0	0	0	0	0	0	0	0	0	unimproved facility	unimproved	private tap	untreated	Unsafely disposed	1	1	1	0	Vaginal	Not premature	Not weaned early	No	Breastmilk now	Normal	None	No diarrheoa last month	None
Control	Jimma	(12,15]	Male	Dry (Nov-Jan)	8y+	mother	5	7of7	6+	2+ per room	0	0	0	0	0	1	1	1	0	2	unimproved facility	unimproved	private tap	untreated	safely disposed	1	1	1	0	Vaginal	Not premature	Weaned early	Yes	Breastmilk now	Normal	None	No diarrheoa last month	1+ times
Control	Serbo	(9,12]	Female	Wet (May-Jul y2)	1-7y	mother	1	0-2	6+	2+ per room	1	0	0	0	0	1	0	1	1	2	improved but shared	unimproved	Unimproved/borehole/p.spring	untreated	Unsafely disposed	1	0	0	0	Vaginal	Not premature	Not weaned early	No	Breastmilk now	Normal	None	No diarrheoa last month	None
Non-cryptosporidiosis case	Serbo	(6,9]	Male	Wet (May-Jul y1)	1-7y	mother	3	3-6	6+	2+ per room	1	1	1	1	0	0	0	1	1	4	unimproved facility	unimproved	Unimproved/borehole/p.spring	untreated	Unsafely disposed	1	1	0	0	Vaginal	Not premature	Not weaned early	No	Breastmilk now	Normal	1+ times	No diarrheoa last month	None
Control	Serbo	(6,9]	Male	Wet (May-Jul y2)	8y+	mother	4	3-6	2-3	2+ per room	0	0	0	0	0	0	0	0	0	0	improved	improved	public tap	untreated	Unsafely disposed	1	1	0	0	Vaginal	Not premature	Not weaned early	No	Breastmilk now	Normal	None	No diarrheoa last month	None
Non-cryptosporidiosis case	Jimma	(12,15]	Male	Dry (Nov-Jan)	1-7y	mother	2	3-6	4-5	2+ per room	0	0	0	0	0	0	0	0	0	0	improved but shared	unimproved	public tap	untreated	Unsafely disposed	1	1	1	0	Caesarean	Not premature	Weaned early	Yes	Breastmilk now	MAM	None	No diarrheoa last month	1+ times
Control	Jimma	(12,15]	Female	Dry (Nov-Jan)	1-7y	mother	3	3-6	4-5	2+ per room	0	0	0	0	0	0	0	0	0	0	unimproved facility	unimproved	private tap	untreated	Unsafely disposed	1	0	0	0	Vaginal	Not premature	Weaned early	Yes	Breastmilk now	Normal	None	No diarrheoa last month	None
Non-cryptosporidiosis case	Serbo	(21,24]	Female	Dry (Feb-Apr y1)	1-7y	mother	2	3-6	2-3	2+ per room	0	0	0	0	0	0	0	0	0	0	unimproved facility	unimproved	public tap	untreated	safely disposed	1	1	0	0	Vaginal	Not premature	Not weaned early	No	Breastmilk now	Normal	None	Diarrhoea last month	None
Non-cryptosporidiosis case	Jimma	(9,12]	Male	Dry (Nov-Jan)	1-7y	mother	2	3-6	6+	2+ per room	0	0	0	0	0	0	0	0	0	0	improved	improved	public tap	untreated	Unsafely disposed	1	1	0	0	Vaginal	Not premature	Weaned early	Yes	Breastmilk now	MAM	None	Diarrhoea last month	1+ times
Non-cryptosporidiosis case	Serbo	(6,9]	Male	Wet (Aug-Oct)	8y+	mother	4	3-6	4-5	2+ per room	0	0	0	0	0	0	0	0	0	0	unimproved facility	unimproved	Unimproved/borehole/p.spring	untreated	Unsafely disposed	1	1	1	0	Vaginal	Not premature	Not weaned early	No	Breastmilk now	Normal	None	No diarrheoa last month	None
Control	Serbo	(21,24]	Female	Wet (Aug-Oct)	1-7y	mother	3	3-6	4-5	2+ per room	1	0	0	0	0	0	0	1	1	1	unimproved facility	unimproved	Unimproved/borehole/p.spring	untreated	safely disposed	1	0	0	0	Vaginal	Not premature	Not weaned early	No	Breastmilk now	Normal	None	No diarrheoa last month	None
Control	Jimma	(6,9]	Male	Wet (May-Jul y1)	8y+	mother	3	3-6	4-5	2+ per room	0	0	0	0	0	0	0	0	0	0	improved	improved	public tap	untreated	Unsafely disposed	1	1	1	0	Vaginal	Not premature	Weaned early	Yes	Breastmilk now	Normal	None	Diarrhoea last month	1+ times
Control	Jimma	(12,15]	Female	Wet (May-Jul y2)	1-7y	mother	5	3-6	4-5	2+ per room	0	0	0	0	0	1	0	1	0	1	unimproved facility	unimproved	private tap	untreated	safely disposed	1	1	1	0	Vaginal	Not premature	Weaned early	Yes	Breastmilk now	Normal	None	No diarrheoa last month	None
Control	Jimma	[0,3]	Female	Dry (Feb-Apr y1)	8y+	mother	4	3-6	4-5	2+ per room	0	0	0	0	0	0	0	0	0	0	unimproved facility	unimproved	private tap	untreated	Unsafely disposed	1	0	1	0	Vaginal	Not premature	Weaned early	Yes	Breastmilk now	Normal	None	No diarrheoa last month	None
Control	Jimma	(21,24]	Male	Wet (Aug-Oct)	8y+	mother	4	3-6	4-5	2+ per room	0	0	0	0	0	0	0	0	0	0	unimproved facility	unimproved	private tap	untreated	safely disposed	1	1	1	0	Vaginal	Not premature	Not weaned early	No	No breastmilk now	Normal	1+ times	No diarrheoa last month	1+ times
Cryptosporidiosis case	Serbo	(9,12]	Male	Wet (May-Jul y1)	8y+	mother	3	3-6	6+	2+ per room	1	0	0	0	0	1	0	1	1	2	unimproved facility	unimproved	Unimproved/borehole/p.spring	untreated	Unsafely disposed	1	1	1	0	Vaginal	Not premature	Not weaned early	No	Breastmilk now	MAM	None	No diarrheoa last month	None
Non-cryptosporidiosis case	Jimma	(12,15]	Male	Wet (Aug-Oct)	8y+	mother	5	7of7	6+	2+ per room	0	0	0	0	0	0	0	0	0	0	improved	improved	private tap	treated	safely disposed	1	1	1	0	Vaginal	Premature	Not weaned early	No	Breastmilk now	Normal	None	No diarrheoa last month	1+ times
Control	Jimma	(21,24]	Male	Wet (May-Jul y1)	8y+	mother	4	3-6	2-3	2+ per room	0	0	0	0	0	0	0	0	0	0	unimproved facility	unimproved	private tap	treated	safely disposed	1	1	1	0	Vaginal	Not premature	Not weaned early	No	Breastmilk now	Normal	None	No diarrheoa last month	None
Control	Jimma	(15,18]	Female	Dry (Nov-Jan)	0y	mother	4	3-6	6+	2+ per room	0	0	0	0	0	0	0	0	0	0	unimproved facility	unimproved	private tap	untreated	safely disposed	1	0	1	0	Caesarean	Not premature	Not weaned early	No	Breastmilk now	Normal	1+ times	No diarrheoa last month	None
Control	Serbo	(18,21]	Male	Dry (Feb-Apr y2)	8y+	mother	2	3-6	6+	2+ per room	1	1	1	0	0	1	0	1	1	4	unimproved facility	unimproved	Unimproved/borehole/p.spring	untreated	safely disposed	1	1	1	0	Vaginal	Not premature	Weaned early	Yes	No breastmilk now	Normal	None	No diarrheoa last month	None
Non-cryptosporidiosis case	Serbo	(3,6]	Female	Wet (Aug-Oct)	1-7y	mother	2	3-6	6+	2+ per room	1	1	1	1	0	0	0	1	1	4	unimproved facility	unimproved	Unimproved/borehole/p.spring	untreated	Unsafely disposed	0	1	0	0	Vaginal	Not premature	Weaned early	Yes	Breastmilk now	Normal	None	No diarrheoa last month	None
Control	Serbo	(6,9]	Female	Wet (Aug-Oct)	8y+	mother	4	3-6	4-5	2+ per room	1	0	0	1	0	0	0	1	1	2	unimproved facility	unimproved	private tap	untreated	Unsafely disposed	1	1	1	0	Vaginal	Not premature	Not weaned early	No	Breastmilk now	Normal	None	No diarrheoa last month	None
Non-cryptosporidiosis case	Serbo	(6,9]	Male	Dry (Feb-Apr y2)	0y	mother	1	0-2	6+	2+ per room	1	1	0	1	0	1	0	1	1	4	unimproved facility	unimproved	Unimproved/borehole/p.spring	untreated	Unsafely disposed	1	1	1	0	Vaginal	Not premature	Weaned early	Yes	Breastmilk now	Normal	None	No diarrheoa last month	None
Non-cryptosporidiosis case	Serbo	(6,9]	Male	Dry (Nov-Jan)	0y	mother	3	3-6	6+	2+ per room	1	1	1	0	0	1	0	1	1	4	unimproved facility	unimproved	Unimproved/borehole/p.spring	untreated	Unsafely disposed	1	1	1	0	Vaginal	Not premature	Weaned early	Yes	Breastmilk now	Normal	None	No diarrheoa last month	None
Control	Serbo	[0,3]	Male	Dry (Nov-Jan)	0y	mother	1	0-2	2-3	2+ per room	0	0	0	0	0	0	0	0	0	0	unimproved facility	unimproved	Unimproved/borehole/p.spring	treated	Unsafely disposed	1	1	0	0	Vaginal	Not premature	Not weaned early	No	Breastmilk now	Normal	None	No diarrheoa last month	None
Non-cryptosporidiosis case	Serbo	(15,18]	Female	Wet (May-Jul y1)	1-7y	mother	2	3-6	4-5	2+ per room	0	0	0	0	0	0	0	0	0	0	improved	improved	public tap	untreated	safely disposed	1	0	0	0	Vaginal	Not premature	Not weaned early	No	Breastmilk now	Normal	None	Diarrhoea last month	1+ times
Non-cryptosporidiosis case	Serbo	(9,12]	Male	Dry (Feb-Apr y2)	0y	mother	3	3-6	6+	2+ per room	0	0	0	0	0	0	0	0	0	0	improved but shared	unimproved	private tap	untreated	Unsafely disposed	1	0	1	0	Caesarean	Not premature	Not weaned early	No	Breastmilk now	MAM	None	No diarrheoa last month	1+ times
Cryptosporidiosis case	Jimma	(9,12]	Male	Wet (Aug-Oct)	8y+	mother	2	3-6	4-5	2+ per room	0	0	0	0	0	0	0	0	0	0	improved	improved	private tap	untreated	safely disposed	1	1	0	0	Caesarean	Not premature	Weaned early	Yes	Breastmilk now	Normal	None	No diarrheoa last month	None
Control	Jimma	(6,9]	Female	Dry (Nov-Jan)	8y+	mother	4	3-6	2-3	2+ per room	0	0	0	0	0	0	0	0	0	0	unimproved facility	unimproved	private tap	untreated	Unsafely disposed	1	1	1	0	Vaginal	Not premature	Not weaned early	No	Breastmilk now	Normal	None	No diarrheoa last month	None
Control	Jimma	(15,18]	Male	Dry (Feb-Apr y2)	0y	mother	1	0-2	6+	2+ per room	0	0	0	0	0	0	0	0	0	0	unimproved facility	unimproved	private tap	untreated	safely disposed	1	0	1	0	Vaginal	Not premature	Weaned early	Yes	Breastmilk now	Normal	None	Diarrhoea last month	None
Control	Serbo	(12,15]	Male	Wet (Aug-Oct)	8y+	mother	3	3-6	6+	2+ per room	1	0	0	1	0	1	0	1	1	3	unimproved facility	unimproved	private tap	untreated	Unsafely disposed	1	1	1	0	Vaginal	Not premature	Weaned early	Yes	Breastmilk now	Normal	None	No diarrheoa last month	None
Control	Jimma	(21,24]	Male	Dry (Nov-Jan)	1-7y	mother	2	3-6	6+	2+ per room	0	0	0	0	0	0	0	0	0	0	unimproved facility	unimproved	private tap	untreated	safely disposed	1	1	0	0	Vaginal	Not premature	Not weaned early	No	Breastmilk now	Normal	None	No diarrheoa last month	None
Control	Serbo	(6,9]	Male	Wet (Aug-Oct)	0y	mother	2	3-6	4-5	2+ per room	1	0	1	0	0	0	0	1	1	2	unimproved facility	unimproved	private tap	untreated	Unsafely disposed	1	1	1	0	Caesarean	Not premature	Not weaned early	No	Breastmilk now	Normal	None	No diarrheoa last month	None
Control	Serbo	(3,6]	Male	Wet (May-Jul y1)	1-7y	mother	1	0-2	2-3	2+ per room	0	0	0	0	0	0	0	0	0	0	improved	improved	public tap	untreated	Unsafely disposed	1	0	1	0	Vaginal	Not premature	Weaned early	Yes	Breastmilk now	Normal	None	No diarrheoa last month	None
Control	Serbo	(21,24]	Female	Wet (May-Jul y1)	1-7y	mother	3	3-6	6+	2+ per room	1	0	0	0	0	1	0	1	1	2	unimproved facility	unimproved	public tap	untreated	safely disposed	1	1	1	0	Vaginal	Not premature	Not weaned early	No	No breastmilk now	Normal	None	No diarrheoa last month	None
Control	Serbo	(21,24]	Male	Dry (Feb-Apr y2)	1-7y	mother	2	3-6	2-3	2+ per room	0	0	0	0	0	0	0	0	0	0	unimproved facility	unimproved	private tap	untreated	safely disposed	1	1	1	0	Vaginal	Not premature	Not weaned early	No	No breastmilk now	Normal	None	No diarrheoa last month	1+ times
Non-cryptosporidiosis case	Jimma	(9,12]	Male	Dry (Feb-Apr y1)	8y+	mother	2	3-6	4-5	2+ per room	0	0	0	0	0	0	0	0	0	0	improved	improved	private tap	NA	Unsafely disposed	1	1	0	0	Vaginal	Premature	Not weaned early	No	Breastmilk now	Normal	1+ times	No diarrheoa last month	1+ times
Non-cryptosporidiosis case	Serbo	(6,9]	Female	Wet (May-Jul y1)	0y	mother	2	3-6	6+	2+ per room	1	1	0	0	0	1	0	1	1	3	unimproved facility	unimproved	Unimproved/borehole/p.spring	untreated	Unsafely disposed	1	0	0	0	Vaginal	Not premature	Not weaned early	No	Breastmilk now	Normal	None	Diarrhoea last month	None
Control	Serbo	(6,9]	Female	Dry (Nov-Jan)	1-7y	mother	4	3-6	6+	2+ per room	0	0	0	0	0	1	0	1	0	1	unimproved facility	unimproved	private tap	NA	Unsafely disposed	1	1	0	0	Vaginal	Not premature	Not weaned early	No	Breastmilk now	Normal	None	No diarrheoa last month	None
Control	Serbo	(21,24]	Female	Wet (Aug-Oct)	8y+	mother	4	3-6	4-5	2+ per room	0	0	0	0	0	0	0	0	0	0	unimproved facility	unimproved	private tap	untreated	safely disposed	1	1	1	0	Vaginal	Not premature	Not weaned early	No	No breastmilk now	Normal	None	No diarrheoa last month	1+ times
Non-cryptosporidiosis case	Serbo	(12,15]	Male	Wet (May-Jul y1)	0y	other	3	3-6	6+	2+ per room	1	0	0	0	0	1	0	1	1	2	improved	improved	Unimproved/borehole/p.spring	untreated	Unsafely disposed	1	0	1	0	Vaginal	Not premature	Not weaned early	No	No breastmilk now	MAM	None	Diarrhoea last month	1+ times
Control	Serbo	(6,9]	Male	Dry (Nov-Jan)	1-7y	mother	4	3-6	NA	NA	1	0	0	1	0	1	0	1	1	3	unimproved facility	unimproved	Unimproved/borehole/p.spring	untreated	Unsafely disposed	1	1	1	0	Vaginal	Not premature	Weaned early	Yes	Breastmilk now	Normal	None	No diarrheoa last month	None
Control	Serbo	(6,9]	Male	Dry (Nov-Jan)	1-7y	mother	4	3-6	2-3	2+ per room	0	1	0	1	0	1	0	1	1	3	unimproved facility	unimproved	Unimproved/borehole/p.spring	untreated	Unsafely disposed	1	1	1	0	Vaginal	Not premature	Weaned early	Yes	Breastmilk now	Normal	None	No diarrheoa last month	None
Non-cryptosporidiosis case	Serbo	(6,9]	Female	Wet (Aug-Oct)	1-7y	mother	4	3-6	2-3	2+ per room	0	0	0	0	0	0	0	0	0	0	unimproved facility	unimproved	private tap	untreated	Unsafely disposed	1	1	1	0	Vaginal	Not premature	Not weaned early	No	Breastmilk now	Normal	None	Diarrhoea last month	1+ times
Control	Serbo	(18,21]	Male	Wet (Aug-Oct)	8y+	mother	2	3-6	2-3	2+ per room	0	0	0	0	0	1	0	1	0	1	unimproved facility	unimproved	public tap	untreated	Unsafely disposed	1	1	1	0	Vaginal	Not premature	Not weaned early	No	Breastmilk now	Normal	None	Diarrhoea last month	1+ times
Control	Jimma	(3,6]	Female	Dry (Nov-Jan)	8y+	mother	2	3-6	4-5	2+ per room	0	0	0	0	0	0	0	0	0	0	unimproved facility	unimproved	private tap	untreated	Unsafely disposed	1	1	1	0	Vaginal	Not premature	Not weaned early	No	Breastmilk now	Normal	None	No diarrheoa last month	None
Control	Serbo	(9,12]	Female	Wet (May-Jul y1)	1-7y	mother	3	3-6	6+	2+ per room	1	0	0	0	1	1	0	1	1	3	unimproved facility	unimproved	Unimproved/borehole/p.spring	untreated	Unsafely disposed	1	1	1	0	Vaginal	Not premature	Not weaned early	No	Breastmilk now	Normal	None	No diarrheoa last month	None
Non-cryptosporidiosis case	Serbo	(9,12]	Male	Wet (May-Jul y1)	1-7y	mother	1	0-2	6+	2+ per room	0	0	0	0	0	1	0	1	0	1	unimproved facility	unimproved	Unimproved/borehole/p.spring	untreated	Unsafely disposed	1	1	1	0	Vaginal	Not premature	Not weaned early	No	Breastmilk now	Normal	None	No diarrheoa last month	None
Control	Jimma	(15,18]	Male	Dry (Feb-Apr y2)	1-7y	mother	2	3-6	6+	2+ per room	0	0	0	0	1	1	1	1	0	3	unimproved facility	unimproved	private tap	untreated	safely disposed	1	1	1	0	Vaginal	Not premature	Weaned early	Yes	Breastmilk now	Normal	None	No diarrheoa last month	None
Non-cryptosporidiosis case	Serbo	(15,18]	Male	Wet (Aug-Oct)	1-7y	mother	5	7of7	6+	2+ per room	0	0	0	0	0	0	0	0	0	0	unimproved facility	unimproved	private tap	untreated	Unsafely disposed	1	1	1	0	Vaginal	Not premature	Not weaned early	No	Breastmilk now	Normal	None	No diarrheoa last month	None
Non-cryptosporidiosis case	Serbo	(6,9]	Male	Wet (Aug-Oct)	1-7y	mother	3	3-6	4-5	2+ per room	1	0	1	0	0	1	0	1	1	3	unimproved facility	unimproved	Unimproved/borehole/p.spring	untreated	Unsafely disposed	1	1	0	0	Vaginal	Not premature	Not weaned early	No	Breastmilk now	Normal	None	No diarrheoa last month	None
Control	Serbo	(6,9]	Male	Dry (Feb-Apr y2)	8y+	mother	2	3-6	2-3	2+ per room	0	0	0	0	0	0	0	0	0	0	improved but shared	unimproved	private tap	untreated	Unsafely disposed	1	0	0	0	Vaginal	Not premature	Weaned early	Yes	Breastmilk now	Normal	None	No diarrheoa last month	None
Non-cryptosporidiosis case	Jimma	(18,21]	Female	Wet (May-Jul y2)	1-7y	mother	4	3-6	2-3	2+ per room	0	0	0	0	0	0	0	0	0	0	improved	improved	public tap	untreated	safely disposed	1	0	1	0	Vaginal	Not premature	Not weaned early	No	Breastmilk now	Normal	None	No diarrheoa last month	None
Non-cryptosporidiosis case	Jimma	(9,12]	Female	Dry (Feb-Apr y1)	1-7y	mother	1	0-2	2-3	2+ per room	0	0	0	0	0	0	0	0	0	0	unimproved facility	unimproved	public tap	untreated	Unsafely disposed	1	1	1	0	Vaginal	Not premature	Not weaned early	No	Breastmilk now	Normal	None	No diarrheoa last month	None
Control	Serbo	(3,6]	Male	Wet (May-Jul y1)	0y	mother	3	3-6	4-5	2+ per room	1	1	0	0	0	1	0	1	1	3	improved	improved	Unimproved/borehole/p.spring	untreated	Unsafely disposed	1	0	1	0	Vaginal	Not premature	Not weaned early	No	Breastmilk now	Normal	None	No diarrheoa last month	None
Cryptosporidiosis case	Jimma	(12,15]	Male	Wet (May-Jul y2)	8y+	other	5	3-6	4-5	2+ per room	0	0	0	0	0	0	0	0	0	0	improved but shared	unimproved	private tap	untreated	safely disposed	1	1	1	0	Caesarean	Not premature	Not weaned early	No	Breastmilk now	Normal	None	No diarrheoa last month	None
Control	Jimma	(12,15]	Female	Wet (May-Jul y2)	1-7y	mother	4	3-6	4-5	2+ per room	0	0	0	0	0	0	0	0	0	0	unimproved facility	unimproved	Unimproved/borehole/p.spring	untreated	Unsafely disposed	1	0	0	0	Vaginal	Not premature	Not weaned early	No	Breastmilk now	Normal	None	No diarrheoa last month	None
Non-cryptosporidiosis case	Serbo	(15,18]	Male	Wet (May-Jul y1)	8y+	mother	3	3-6	4-5	2+ per room	0	0	0	0	0	1	0	1	0	1	unimproved facility	unimproved	public tap	untreated	Unsafely disposed	1	1	0	0	Vaginal	Not premature	Not weaned early	No	Breastmilk now	Normal	None	No diarrheoa last month	None
Non-cryptosporidiosis case	Jimma	(6,9]	Male	Wet (May-Jul y2)	1-7y	mother	1	0-2	4-5	2+ per room	0	0	0	0	0	0	0	0	0	0	unimproved facility	unimproved	private tap	untreated	safely disposed	1	1	1	0	Vaginal	Not premature	Not weaned early	No	Breastmilk now	Normal	None	Diarrhoea last month	None
Control	Serbo	(6,9]	Female	Wet (May-Jul y2)	8y+	mother	3	3-6	2-3	2+ per room	1	0	1	1	0	1	0	1	1	4	improved but shared	unimproved	Unimproved/borehole/p.spring	untreated	Unsafely disposed	1	1	0	0	Vaginal	Not premature	Not weaned early	No	Breastmilk now	MAM	None	No diarrheoa last month	1+ times
Control	Serbo	(6,9]	Male	Wet (May-Jul y1)	8y+	mother	5	3-6	2-3	2+ per room	0	0	0	0	0	1	0	1	0	1	improved	improved	private tap	untreated	safely disposed	1	1	1	0	Vaginal	Not premature	Not weaned early	No	Breastmilk now	Normal	None	No diarrheoa last month	1+ times
Control	Jimma	(6,9]	Male	Dry (Feb-Apr y2)	1-7y	mother	5	3-6	4-5	2+ per room	0	0	0	0	0	0	0	0	0	0	unimproved facility	unimproved	private tap	untreated	safely disposed	1	1	0	0	Vaginal	Not premature	Not weaned early	No	Breastmilk now	Normal	None	No diarrheoa last month	None
Control	Serbo	(6,9]	Female	Wet (Aug-Oct)	8y+	mother	3	3-6	2-3	2+ per room	0	0	0	0	0	0	0	0	0	0	unimproved facility	unimproved	Unimproved/borehole/p.spring	untreated	Unsafely disposed	1	1	1	0	Vaginal	Not premature	Not weaned early	No	Breastmilk now	Normal	None	No diarrheoa last month	None
Non-cryptosporidiosis case	Jimma	(6,9]	Female	Dry (Feb-Apr y2)	8y+	mother	5	3-6	4-5	2+ per room	0	0	0	0	0	0	0	0	0	0	improved	improved	private tap	untreated	safely disposed	1	1	0	0	Vaginal	Not premature	Weaned early	Yes	Breastmilk now	Normal	None	No diarrheoa last month	None
Control	Serbo	(6,9]	Female	Dry (Feb-Apr y2)	1-7y	mother	1	0-2	NA	2+ per room	1	0	0	0	0	0	0	1	1	1	improved but shared	unimproved	public tap	untreated	safely disposed	1	0	0	0	Vaginal	Not premature	Not weaned early	No	Breastmilk now	Normal	None	No diarrheoa last month	None
Control	Serbo	(21,24]	Female	Dry (Nov-Jan)	0y	mother	1	0-2	6+	2+ per room	1	0	1	1	0	0	0	1	1	3	unimproved facility	unimproved	Unimproved/borehole/p.spring	untreated	safely disposed	1	1	1	0	Vaginal	Not premature	Weaned early	Yes	No breastmilk now	Normal	None	No diarrheoa last month	None
Control	Serbo	(6,9]	Female	Wet (Aug-Oct)	0y	mother	2	3-6	2-3	2+ per room	1	0	0	0	0	0	0	1	1	1	unimproved facility	unimproved	Unimproved/borehole/p.spring	untreated	safely disposed	1	0	0	0	Vaginal	Not premature	Weaned early	Yes	Breastmilk now	Normal	None	No diarrheoa last month	1+ times
Non-cryptosporidiosis case	Serbo	(9,12]	Female	Dry (Nov-Jan)	0y	mother	4	3-6	4-5	2+ per room	1	1	0	0	0	1	0	1	1	3	unimproved facility	unimproved	Unimproved/borehole/p.spring	untreated	Unsafely disposed	1	0	1	0	Vaginal	Not premature	Not weaned early	No	Breastmilk now	MAM	None	No diarrheoa last month	None
Non-cryptosporidiosis case	Jimma	(9,12]	Male	Wet (Aug-Oct)	8y+	mother	4	3-6	4-5	2+ per room	0	0	0	0	0	0	0	0	0	0	improved	improved	private tap	untreated	safely disposed	0	1	1	0	Vaginal	Not premature	Weaned early	Yes	Breastmilk now	Normal	None	No diarrheoa last month	None
Control	Serbo	(6,9]	Female	Dry (Feb-Apr y1)	8y+	mother	5	3-6	4-5	2+ per room	0	1	0	0	0	0	0	1	0	1	improved	improved	private tap	treated	safely disposed	1	0	1	0	Caesarean	Not premature	Not weaned early	No	Breastmilk now	Normal	1+ times	No diarrheoa last month	1+ times
Non-cryptosporidiosis case	Serbo	(9,12]	Male	Dry (Nov-Jan)	0y	mother	4	3-6	6+	2+ per room	1	0	0	1	0	0	0	1	1	2	unimproved facility	unimproved	private tap	untreated	Unsafely disposed	1	1	1	0	Vaginal	Not premature	Not weaned early	No	Breastmilk now	MAM	None	No diarrheoa last month	1+ times
Non-cryptosporidiosis case	Serbo	(6,9]	Male	Dry (Feb-Apr y2)	0y	mother	3	3-6	6+	2+ per room	1	1	1	0	0	1	0	1	1	4	improved but shared	unimproved	Unimproved/borehole/p.spring	untreated	Unsafely disposed	1	1	1	0	Vaginal	Not premature	Not weaned early	No	Breastmilk now	Normal	None	No diarrheoa last month	1+ times
Control	Serbo	(21,24]	Female	Wet (May-Jul y1)	0y	mother	4	3-6	4-5	<2 per room	0	0	0	0	0	0	0	0	0	0	unimproved facility	unimproved	private tap	untreated	Unsafely disposed	1	1	1	0	Vaginal	Not premature	Not weaned early	No	Breastmilk now	Normal	None	No diarrheoa last month	None
Control	Jimma	(9,12]	Female	Wet (Aug-Oct)	0y	mother	4	3-6	4-5	2+ per room	0	0	0	0	0	0	0	0	0	0	unimproved facility	unimproved	private tap	untreated	safely disposed	1	1	1	0	Vaginal	Not premature	Not weaned early	No	Breastmilk now	Normal	None	No diarrheoa last month	None
Control	Serbo	(6,9]	Female	Wet (May-Jul y2)	8y+	mother	5	3-6	4-5	2+ per room	0	0	0	0	0	0	0	0	0	0	unimproved facility	unimproved	public tap	untreated	Unsafely disposed	1	0	0	0	Vaginal	Not premature	Weaned early	Yes	Breastmilk now	Normal	None	No diarrheoa last month	None
Non-cryptosporidiosis case	Serbo	(12,15]	Female	Wet (Aug-Oct)	1-7y	mother	2	3-6	6+	<2 per room	1	1	1	1	0	1	0	1	1	5	unimproved facility	unimproved	Unimproved/borehole/p.spring	untreated	Unsafely disposed	1	1	1	0	Vaginal	Not premature	Weaned early	Yes	Breastmilk now	Normal	None	No diarrheoa last month	None
Control	Jimma	(18,21]	Female	Dry (Nov-Jan)	0y	mother	1	0-2	2-3	<2 per room	0	0	0	0	0	0	0	0	0	0	unimproved facility	unimproved	private tap	untreated	safely disposed	1	0	0	0	Vaginal	Not premature	Not weaned early	No	Breastmilk now	Normal	None	No diarrheoa last month	None
Control	Jimma	(6,9]	Female	Wet (May-Jul y2)	1-7y	mother	2	3-6	6+	2+ per room	0	0	0	1	0	0	0	1	1	1	improved	improved	private tap	untreated	safely disposed	1	1	1	0	Vaginal	Not premature	Not weaned early	No	Breastmilk now	Normal	None	No diarrheoa last month	None
Control	Jimma	(15,18]	Male	Dry (Nov-Jan)	1-7y	mother	2	3-6	4-5	2+ per room	0	0	0	0	0	0	0	0	0	0	unimproved facility	unimproved	private tap	untreated	safely disposed	1	1	1	0	Vaginal	Not premature	Weaned early	Yes	Breastmilk now	Normal	None	No diarrheoa last month	1+ times
Control	Jimma	[0,3]	Female	Dry (Feb-Apr y2)	1-7y	mother	5	3-6	4-5	2+ per room	0	0	0	0	0	1	0	1	0	1	unimproved facility	unimproved	private tap	untreated	safely disposed	1	0	1	0	Vaginal	Not premature	Not weaned early	No	Breastmilk now	Normal	1+ times	No diarrheoa last month	1+ times
Non-cryptosporidiosis case	Jimma	(18,21]	Male	Dry (Nov-Jan)	1-7y	mother	3	3-6	2-3	2+ per room	0	0	0	0	0	0	0	0	0	0	unimproved facility	unimproved	private tap	untreated	safely disposed	1	1	0	0	Caesarean	Not premature	Weaned early	Yes	Breastmilk now	Normal	None	No diarrheoa last month	1+ times
Control	Serbo	(6,9]	Female	Dry (Feb-Apr y1)	1-7y	mother	4	3-6	2-3	2+ per room	0	0	0	0	0	0	0	0	0	0	unimproved facility	unimproved	private tap	untreated	Unsafely disposed	1	1	1	0	Vaginal	Not premature	Not weaned early	No	Breastmilk now	Normal	None	No diarrheoa last month	None
Non-cryptosporidiosis case	Jimma	(6,9]	Female	Dry (Nov-Jan)	8y+	mother	1	0-2	4-5	2+ per room	1	0	0	0	0	0	0	1	1	1	improved but shared	unimproved	public tap	untreated	Unsafely disposed	1	1	1	0	Caesarean	Not premature	Weaned early	Yes	No breastmilk now	MAM	None	No diarrheoa last month	1+ times
Non-cryptosporidiosis case	Jimma	(6,9]	Female	Wet (Aug-Oct)	8y+	mother	3	3-6	4-5	2+ per room	0	0	0	0	0	0	0	0	0	0	improved but shared	unimproved	private tap	untreated	Unsafely disposed	1	1	1	0	Vaginal	Premature	Weaned early	Yes	Breastmilk now	MAM	None	No diarrheoa last month	1+ times
Non-cryptosporidiosis case	Serbo	(9,12]	Male	Dry (Nov-Jan)	0y	mother	4	3-6	6+	2+ per room	1	1	0	0	0	1	0	1	1	3	improved but shared	unimproved	Unimproved/borehole/p.spring	untreated	Unsafely disposed	1	1	1	0	Vaginal	Not premature	Not weaned early	No	Breastmilk now	Normal	None	No diarrheoa last month	None
Non-cryptosporidiosis case	Serbo	(6,9]	Female	Wet (Aug-Oct)	0y	mother	1	0-2	6+	2+ per room	1	1	1	1	0	1	0	1	1	5	unimproved facility	unimproved	Unimproved/borehole/p.spring	untreated	Unsafely disposed	1	1	1	0	Vaginal	Premature	Weaned early	Yes	Breastmilk now	Normal	None	No diarrheoa last month	None
Control	Jimma	(18,21]	Female	Wet (May-Jul y2)	8y+	mother	5	7of7	6+	2+ per room	0	0	0	0	0	0	0	0	0	0	improved but shared	unimproved	private tap	untreated	safely disposed	1	1	0	0	Vaginal	Not premature	Not weaned early	No	No breastmilk now	Normal	None	No diarrheoa last month	None
Non-cryptosporidiosis case	Jimma	[0,3]	Female	Wet (Aug-Oct)	1-7y	mother	1	0-2	4-5	2+ per room	0	0	0	0	0	0	0	0	0	0	unimproved facility	unimproved	public tap	untreated	Unsafely disposed	1	1	0	0	Vaginal	Not premature	Weaned early	Yes	No breastmilk now	Normal	None	No diarrheoa last month	None
Control	Jimma	(6,9]	Female	Dry (Nov-Jan)	0y	mother	1	0-2	4-5	2+ per room	0	0	0	0	0	0	0	0	0	0	unimproved facility	unimproved	private tap	untreated	safely disposed	1	0	1	0	Vaginal	Not premature	Weaned early	Yes	Breastmilk now	Normal	None	Diarrhoea last month	None
Control	Serbo	(21,24]	Male	Dry (Nov-Jan)	0y	mother	2	3-6	6+	2+ per room	1	0	1	0	0	1	1	1	1	4	unimproved facility	unimproved	Unimproved/borehole/p.spring	untreated	Unsafely disposed	1	1	0	0	Vaginal	Not premature	Not weaned early	No	Breastmilk now	Normal	None	No diarrheoa last month	None
Control	Serbo	(6,9]	Female	Wet (Aug-Oct)	1-7y	mother	2	3-6	2-3	2+ per room	1	1	1	1	1	1	0	1	1	6	unimproved facility	unimproved	Unimproved/borehole/p.spring	untreated	Unsafely disposed	1	1	0	0	Vaginal	Not premature	Not weaned early	No	Breastmilk now	Normal	None	No diarrheoa last month	None
Control	Jimma	(9,12]	Male	Wet (May-Jul y1)	8y+	mother	3	3-6	4-5	2+ per room	0	0	0	0	0	0	0	0	0	0	unimproved facility	unimproved	private tap	untreated	safely disposed	1	1	1	0	Vaginal	Not premature	Weaned early	Yes	Breastmilk now	Normal	1+ times	No diarrheoa last month	None
Control	Serbo	(6,9]	Female	Dry (Nov-Jan)	0y	mother	3	3-6	6+	2+ per room	1	1	0	0	0	0	0	1	1	2	unimproved facility	unimproved	Unimproved/borehole/p.spring	untreated	Unsafely disposed	1	1	1	0	Vaginal	Not premature	Not weaned early	No	Breastmilk now	Normal	None	No diarrheoa last month	None
Non-cryptosporidiosis case	Serbo	(9,12]	Male	Wet (May-Jul y2)	1-7y	mother	4	3-6	4-5	2+ per room	0	0	0	0	0	0	0	0	0	0	improved but shared	unimproved	public tap	untreated	Unsafely disposed	1	0	0	0	Vaginal	Not premature	Not weaned early	No	Breastmilk now	Normal	None	No diarrheoa last month	None
Control	Jimma	(18,21]	Female	Wet (May-Jul y2)	0y	mother	2	3-6	4-5	2+ per room	0	0	0	0	0	0	0	0	0	0	unimproved facility	unimproved	public tap	untreated	Unsafely disposed	1	0	1	1	Vaginal	Not premature	Weaned early	Yes	Breastmilk now	Normal	None	No diarrheoa last month	None
Non-cryptosporidiosis case	Jimma	[0,3]	Male	Wet (Aug-Oct)	1-7y	mother	3	3-6	6+	2+ per room	0	0	0	0	0	1	0	1	0	1	unimproved facility	unimproved	private tap	untreated	Unsafely disposed	1	0	0	1	Caesarean	Not premature	Not weaned early	No	Breastmilk now	Normal	None	No diarrheoa last month	None
Non-cryptosporidiosis case	Serbo	(15,18]	Male	Dry (Feb-Apr y1)	1-7y	mother	1	0-2	4-5	<2 per room	1	0	0	0	0	1	0	1	1	2	unimproved facility	unimproved	Unimproved/borehole/p.spring	untreated	Unsafely disposed	1	1	1	0	Vaginal	Not premature	Weaned early	Yes	No breastmilk now	Normal	1+ times	No diarrheoa last month	None
Control	Jimma	(6,9]	Male	Dry (Nov-Jan)	8y+	mother	5	7of7	2-3	2+ per room	0	0	0	0	1	0	0	1	0	1	unimproved facility	unimproved	private tap	untreated	safely disposed	1	1	0	0	Vaginal	Not premature	Not weaned early	No	No breastmilk now	Normal	1+ times	Diarrhoea last month	1+ times
Control	Serbo	[0,3]	Female	Dry (Nov-Jan)	1-7y	mother	4	3-6	4-5	<2 per room	1	0	0	1	0	0	0	1	1	2	unimproved facility	unimproved	Unimproved/borehole/p.spring	untreated	Unsafely disposed	1	1	1	0	Vaginal	Not premature	Not weaned early	No	Breastmilk now	Normal	None	No diarrheoa last month	None
Control	Jimma	(6,9]	Male	Wet (May-Jul y1)	8y+	mother	4	3-6	4-5	2+ per room	0	0	0	0	0	1	0	1	0	1	unimproved facility	unimproved	private tap	untreated	safely disposed	1	1	1	0	Vaginal	Not premature	Not weaned early	No	Breastmilk now	Normal	None	No diarrheoa last month	None
Control	Serbo	(21,24]	Female	Dry (Nov-Jan)	0y	mother	1	0-2	6+	2+ per room	1	1	0	1	0	1	0	1	1	4	unimproved facility	unimproved	Unimproved/borehole/p.spring	untreated	safely disposed	1	1	1	0	Vaginal	Not premature	Not weaned early	No	Breastmilk now	Normal	None	No diarrheoa last month	None
Control	Serbo	(6,9]	Male	Wet (May-Jul y1)	8y+	mother	4	3-6	2-3	<2 per room	0	0	0	0	0	0	0	0	0	0	improved	improved	private tap	untreated	Unsafely disposed	1	1	1	0	Vaginal	Not premature	Not weaned early	No	Breastmilk now	Normal	None	No diarrheoa last month	None
Non-cryptosporidiosis case	Jimma	(3,6]	Female	Wet (May-Jul y2)	8y+	mother	5	7of7	6+	2+ per room	0	0	0	0	0	0	0	0	0	0	improved	improved	private tap	treated	Unsafely disposed	1	1	1	0	Caesarean	Not premature	Weaned early	Yes	No breastmilk now	SAM	None	No diarrheoa last month	None
Non-cryptosporidiosis case	Jimma	(9,12]	Male	Wet (May-Jul y1)	8y+	mother	4	3-6	2-3	<2 per room	0	0	0	0	0	0	0	0	0	0	improved	improved	private tap	untreated	Unsafely disposed	1	1	1	0	Vaginal	Not premature	Weaned early	Yes	Breastmilk now	Normal	1+ times	No diarrheoa last month	None
Control	Serbo	(6,9]	Female	Wet (May-Jul y1)	1-7y	mother	5	7of7	4-5	2+ per room	1	0	0	0	1	1	0	1	1	3	improved	improved	private tap	untreated	safely disposed	1	1	1	0	Vaginal	Not premature	Not weaned early	No	Breastmilk now	Normal	None	No diarrheoa last month	1+ times
Non-cryptosporidiosis case	Jimma	(6,9]	Male	Dry (Nov-Jan)	1-7y	mother	5	3-6	4-5	2+ per room	0	0	0	0	0	0	0	0	0	0	improved	improved	public tap	untreated	safely disposed	1	1	1	0	Vaginal	Not premature	Not weaned early	No	Breastmilk now	MAM	NA	No diarrheoa last month	None
Control	Jimma	[0,3]	Male	Wet (May-Jul y2)	8y+	mother	5	7of7	4-5	2+ per room	0	0	0	0	0	0	0	0	0	0	improved but shared	unimproved	private tap	treated	Unsafely disposed	1	1	1	0	Vaginal	Not premature	Weaned early	Yes	Breastmilk now	Normal	None	No diarrheoa last month	None
Control	Jimma	(12,15]	Female	Dry (Feb-Apr y2)	8y+	mother	5	3-6	2-3	2+ per room	0	0	0	0	0	0	0	0	0	0	unimproved facility	unimproved	private tap	untreated	safely disposed	1	1	1	0	Vaginal	Not premature	Not weaned early	No	Breastmilk now	Normal	1+ times	No diarrheoa last month	None
Control	Serbo	(21,24]	Male	Wet (Aug-Oct)	0y	mother	1	0-2	6+	2+ per room	1	0	1	0	0	1	0	1	1	3	unimproved facility	unimproved	Unimproved/borehole/p.spring	untreated	Unsafely disposed	1	0	0	0	Caesarean	Not premature	Weaned early	Yes	Breastmilk now	Normal	None	No diarrheoa last month	None
Non-cryptosporidiosis case	Jimma	(6,9]	Female	Dry (Feb-Apr y2)	0y	mother	4	3-6	4-5	2+ per room	0	0	0	0	0	0	0	0	0	0	unimproved facility	unimproved	public tap	untreated	safely disposed	1	0	1	0	Vaginal	Not premature	Not weaned early	No	Breastmilk now	Normal	None	No diarrheoa last month	None
Cryptosporidiosis case	Jimma	(6,9]	Female	Wet (May-Jul y2)	1-7y	mother	5	3-6	6+	2+ per room	0	0	0	0	0	0	0	0	0	0	improved	improved	private tap	untreated	safely disposed	1	1	1	0	Vaginal	Not premature	Not weaned early	No	Breastmilk now	Normal	None	No diarrheoa last month	None
Control	Serbo	(15,18]	Male	Dry (Feb-Apr y2)	0y	mother	3	3-6	6+	2+ per room	1	0	1	1	0	0	0	1	1	3	unimproved facility	unimproved	Unimproved/borehole/p.spring	untreated	safely disposed	1	1	1	0	Vaginal	Not premature	Not weaned early	No	Breastmilk now	Normal	None	No diarrheoa last month	None
Non-cryptosporidiosis case	Jimma	(15,18]	Male	Dry (Feb-Apr y1)	8y+	mother	5	7of7	4-5	2+ per room	0	0	0	0	0	0	0	0	0	0	improved	improved	private tap	treated	Unsafely disposed	1	1	1	0	Caesarean	Not premature	Not weaned early	No	No breastmilk now	Normal	1+ times	No diarrheoa last month	None
Control	Serbo	(18,21]	Male	Wet (Aug-Oct)	1-7y	mother	5	3-6	2-3	<2 per room	0	0	0	0	0	0	0	0	0	0	unimproved facility	unimproved	private tap	untreated	safely disposed	1	1	1	0	Vaginal	Not premature	Weaned early	Yes	Breastmilk now	Normal	None	No diarrheoa last month	None
Non-cryptosporidiosis case	Serbo	(9,12]	Female	Wet (May-Jul y1)	1-7y	mother	3	3-6	2-3	2+ per room	1	0	0	0	0	0	0	1	1	1	unimproved facility	unimproved	Unimproved/borehole/p.spring	untreated	Unsafely disposed	1	1	0	0	Vaginal	Not premature	Not weaned early	No	Breastmilk now	Normal	1+ times	No diarrheoa last month	None
Control	Serbo	[0,3]	Male	Wet (Aug-Oct)	8y+	mother	5	7of7	2-3	2+ per room	0	0	0	0	0	0	0	0	0	0	unimproved facility	unimproved	private tap	untreated	Unsafely disposed	1	1	1	0	Vaginal	Not premature	Not weaned early	No	Breastmilk now	Normal	None	No diarrheoa last month	None
Control	Jimma	(6,9]	Female	Dry (Nov-Jan)	8y+	mother	5	7of7	2-3	2+ per room	0	0	0	0	0	0	0	0	0	0	unimproved facility	unimproved	private tap	untreated	safely disposed	1	1	1	0	Vaginal	Not premature	Not weaned early	No	Breastmilk now	Normal	None	No diarrheoa last month	None
Non-cryptosporidiosis case	Serbo	(9,12]	Male	Wet (May-Jul y1)	1-7y	mother	4	3-6	6+	2+ per room	1	1	1	1	1	0	0	1	1	5	unimproved facility	unimproved	Unimproved/borehole/p.spring	untreated	Unsafely disposed	1	0	1	0	Vaginal	Not premature	Not weaned early	No	Breastmilk now	Normal	None	No diarrheoa last month	None
Control	Serbo	(21,24]	Male	Wet (May-Jul y1)	8y+	mother	4	3-6	6+	2+ per room	1	0	0	0	0	1	0	1	1	2	unimproved facility	unimproved	Unimproved/borehole/p.spring	untreated	Unsafely disposed	1	1	0	0	Vaginal	Not premature	Not weaned early	No	Breastmilk now	Normal	None	No diarrheoa last month	None
Non-cryptosporidiosis case	Jimma	(3,6]	Male	Dry (Nov-Jan)	8y+	mother	4	3-6	4-5	2+ per room	0	0	0	0	0	0	0	0	0	0	improved	improved	private tap	untreated	Unsafely disposed	0	1	1	0	Vaginal	Not premature	Weaned early	Yes	Breastmilk now	Normal	None	No diarrheoa last month	None
Control	Jimma	(12,15]	Male	Dry (Feb-Apr y2)	1-7y	mother	5	3-6	6+	2+ per room	0	0	0	0	0	1	0	1	0	1	unimproved facility	unimproved	private tap	untreated	safely disposed	1	0	0	0	Vaginal	Not premature	Not weaned early	No	Breastmilk now	Normal	None	No diarrheoa last month	1+ times
Control	Jimma	(15,18]	Female	Dry (Nov-Jan)	8y+	mother	4	3-6	4-5	2+ per room	0	0	0	0	0	0	0	0	0	0	unimproved facility	unimproved	private tap	untreated	Unsafely disposed	1	1	1	0	Vaginal	Not premature	Weaned early	Yes	Breastmilk now	Normal	None	No diarrheoa last month	1+ times
Control	Jimma	(3,6]	Female	Dry (Feb-Apr y2)	1-7y	mother	NA	NA	4-5	2+ per room	0	0	0	0	0	0	0	0	0	0	unimproved facility	unimproved	private tap	untreated	Unsafely disposed	0	1	1	0	Vaginal	Not premature	Weaned early	Yes	Breastmilk now	MAM	None	Diarrhoea last month	None
Non-cryptosporidiosis case	Jimma	(15,18]	Male	Dry (Feb-Apr y1)	1-7y	mother	3	3-6	4-5	2+ per room	0	0	0	0	0	0	0	0	0	0	unimproved facility	unimproved	private tap	untreated	safely disposed	1	1	0	0	Vaginal	Not premature	Not weaned early	No	Breastmilk now	Normal	None	Diarrhoea last month	None
Control	Serbo	(6,9]	Female	Dry (Feb-Apr y2)	0y	mother	1	0-2	2-3	2+ per room	0	0	0	0	0	0	0	0	0	0	unimproved facility	unimproved	Unimproved/borehole/p.spring	untreated	safely disposed	1	1	1	0	Vaginal	Not premature	Weaned early	Yes	Breastmilk now	Normal	None	No diarrheoa last month	None
Control	Serbo	(6,9]	Male	Dry (Feb-Apr y2)	0y	mother	2	3-6	6+	2+ per room	1	0	0	0	0	0	0	1	1	1	improved but shared	unimproved	Unimproved/borehole/p.spring	untreated	Unsafely disposed	0	1	0	0	Vaginal	Not premature	NA	NA	Breastmilk now	Normal	None	No diarrheoa last month	1+ times
Control	Jimma	(6,9]	Male	Wet (May-Jul y1)	1-7y	mother	2	3-6	4-5	2+ per room	0	0	0	0	0	0	0	0	0	0	unimproved facility	unimproved	public tap	untreated	Unsafely disposed	1	1	1	0	Vaginal	Not premature	Not weaned early	No	Breastmilk now	Normal	None	No diarrheoa last month	None
Non-cryptosporidiosis case	Jimma	(15,18]	Male	Wet (May-Jul y1)	8y+	other	4	3-6	6+	2+ per room	0	0	0	0	0	0	0	0	0	0	improved	improved	private tap	treated	safely disposed	1	1	1	0	Vaginal	Not premature	Weaned early	Yes	Breastmilk now	Normal	None	Diarrhoea last month	1+ times
Control	Jimma	(15,18]	Male	Dry (Nov-Jan)	1-7y	mother	4	3-6	6+	2+ per room	0	0	0	0	1	1	0	1	0	2	unimproved facility	unimproved	private tap	untreated	safely disposed	1	0	1	0	Vaginal	Not premature	Not weaned early	No	Breastmilk now	Normal	None	No diarrheoa last month	None
Control	Jimma	(6,9]	Male	Dry (Nov-Jan)	8y+	mother	3	3-6	4-5	2+ per room	0	0	0	0	0	0	0	0	0	0	unimproved facility	unimproved	private tap	untreated	safely disposed	1	1	1	0	Vaginal	Not premature	Not weaned early	No	Breastmilk now	Normal	None	No diarrheoa last month	None
Control	Jimma	(15,18]	Male	Dry (Feb-Apr y1)	8y+	mother	5	7of7	4-5	2+ per room	0	0	0	0	0	0	0	0	0	0	unimproved facility	unimproved	private tap	untreated	Unsafely disposed	1	1	1	0	Vaginal	Not premature	Not weaned early	No	Breastmilk now	Normal	None	No diarrheoa last month	None
Non-cryptosporidiosis case	Serbo	(18,21]	Female	Dry (Feb-Apr y2)	0y	mother	2	3-6	6+	2+ per room	1	0	0	0	0	1	0	1	1	2	unimproved facility	unimproved	Unimproved/borehole/p.spring	untreated	Unsafely disposed	1	1	1	0	Vaginal	Not premature	NA	NA	Breastmilk now	MAM	None	No diarrheoa last month	1+ times
Control	Serbo	(12,15]	Female	Wet (May-Jul y1)	1-7y	mother	2	3-6	6+	2+ per room	1	1	1	0	1	1	0	1	1	5	unimproved facility	unimproved	Unimproved/borehole/p.spring	untreated	Unsafely disposed	1	0	1	0	Vaginal	Not premature	Weaned early	Yes	Breastmilk now	Normal	None	No diarrheoa last month	None
Non-cryptosporidiosis case	Serbo	(6,9]	Male	Wet (May-Jul y1)	0y	mother	1	0-2	4-5	2+ per room	1	0	0	0	0	1	0	1	1	2	improved	improved	public tap	untreated	Unsafely disposed	1	0	1	0	Vaginal	Not premature	Not weaned early	No	Breastmilk now	Normal	None	Diarrhoea last month	None
Control	Jimma	(12,15]	Female	Dry (Nov-Jan)	1-7y	mother	3	3-6	4-5	2+ per room	0	0	0	0	0	0	0	0	0	0	unimproved facility	unimproved	private tap	untreated	safely disposed	1	1	1	0	Vaginal	Not premature	Not weaned early	No	Breastmilk now	Normal	1+ times	Diarrhoea last month	None
Cryptosporidiosis case	Jimma	(6,9]	Female	Dry (Feb-Apr y1)	0y	mother	1	3-6	4-5	2+ per room	0	0	0	0	0	0	0	0	0	0	unimproved facility	unimproved	public tap	untreated	Unsafely disposed	1	1	1	0	Vaginal	Not premature	Not weaned early	No	Breastmilk now	SAM	None	No diarrheoa last month	None
Control	Serbo	(6,9]	Male	Wet (Aug-Oct)	0y	mother	3	3-6	6+	2+ per room	1	0	1	1	0	1	0	1	1	4	unimproved facility	unimproved	private tap	untreated	Unsafely disposed	1	1	1	0	Vaginal	Not premature	Not weaned early	No	Breastmilk now	Normal	None	No diarrheoa last month	None
Non-cryptosporidiosis case	Serbo	(6,9]	Female	Dry (Nov-Jan)	1-7y	mother	3	3-6	4-5	2+ per room	1	1	0	0	0	0	0	1	1	2	unimproved facility	unimproved	Unimproved/borehole/p.spring	untreated	Unsafely disposed	1	1	1	0	Vaginal	Not premature	Not weaned early	No	Breastmilk now	MAM	None	No diarrheoa last month	None
Control	Serbo	[0,3]	Male	Wet (May-Jul y1)	0y	mother	2	3-6	6+	2+ per room	0	0	1	0	0	0	0	1	1	1	unimproved facility	unimproved	Unimproved/borehole/p.spring	untreated	Unsafely disposed	1	1	1	0	Vaginal	Not premature	Not weaned early	No	Breastmilk now	Normal	None	No diarrheoa last month	None
Control	Serbo	(12,15]	Male	Wet (Aug-Oct)	0y	mother	3	3-6	6+	2+ per room	0	0	0	0	0	0	0	0	0	0	unimproved facility	unimproved	public tap	untreated	Unsafely disposed	1	0	0	0	Vaginal	Not premature	Not weaned early	No	Breastmilk now	Normal	1+ times	No diarrheoa last month	None
Control	Serbo	(3,6]	Male	Wet (May-Jul y1)	0y	mother	3	3-6	6+	2+ per room	1	1	1	1	0	1	0	1	1	5	improved	improved	Unimproved/borehole/p.spring	untreated	Unsafely disposed	0	1	1	0	Vaginal	Not premature	Not weaned early	No	Breastmilk now	Normal	None	No diarrheoa last month	None
Non-cryptosporidiosis case	Jimma	(3,6]	Male	Wet (May-Jul y2)	0y	mother	1	0-2	2-3	2+ per room	0	0	0	0	0	0	0	0	0	0	improved but shared	unimproved	private tap	untreated	Unsafely disposed	0	1	1	0	Vaginal	Not premature	Weaned early	Yes	Breastmilk now	MAM	None	No diarrheoa last month	None
Non-cryptosporidiosis case	Jimma	(9,12]	Female	Dry (Feb-Apr y2)	8y+	mother	5	7of7	4-5	2+ per room	0	0	0	0	0	0	0	0	0	0	improved but shared	unimproved	private tap	untreated	Unsafely disposed	0	1	1	0	Caesarean	Premature	Not weaned early	No	Breastmilk now	Normal	None	Diarrhoea last month	None
Control	Serbo	[0,3]	Male	Wet (Aug-Oct)	0y	mother	2	3-6	6+	2+ per room	1	0	1	1	0	1	0	1	1	4	unimproved facility	unimproved	private tap	untreated	Unsafely disposed	1	1	1	0	Vaginal	Not premature	Not weaned early	No	Breastmilk now	Normal	None	No diarrheoa last month	None
Cryptosporidiosis case	Serbo	(15,18]	Female	Dry (Nov-Jan)	0y	mother	3	3-6	4-5	2+ per room	1	0	0	0	1	1	0	1	1	3	unimproved facility	unimproved	Unimproved/borehole/p.spring	untreated	Unsafely disposed	1	1	1	0	Vaginal	Not premature	Not weaned early	No	No breastmilk now	Normal	None	No diarrheoa last month	1+ times
Control	Jimma	(6,9]	Male	Dry (Feb-Apr y2)	1-7y	mother	2	3-6	4-5	2+ per room	0	0	0	0	0	0	0	0	0	0	unimproved facility	unimproved	Unimproved/borehole/p.spring	untreated	safely disposed	1	0	0	0	Vaginal	Not premature	Weaned early	Yes	Breastmilk now	Normal	1+ times	No diarrheoa last month	None
Non-cryptosporidiosis case	Serbo	(21,24]	Female	Wet (May-Jul y1)	1-7y	mother	3	3-6	6+	2+ per room	1	0	0	0	0	1	0	1	1	2	unimproved facility	unimproved	Unimproved/borehole/p.spring	untreated	Unsafely disposed	1	0	1	0	Vaginal	Not premature	Not weaned early	No	Breastmilk now	Normal	None	No diarrheoa last month	None
Non-cryptosporidiosis case	Serbo	[0,3]	Female	Wet (Aug-Oct)	1-7y	mother	3	3-6	2-3	2+ per room	1	0	0	0	0	0	0	1	1	1	improved	improved	private tap	untreated	Unsafely disposed	1	0	1	0	Vaginal	Not premature	Not weaned early	No	Breastmilk now	Normal	None	No diarrheoa last month	None
Control	Serbo	(12,15]	Female	Wet (Aug-Oct)	1-7y	mother	4	3-6	2-3	2+ per room	1	0	0	0	0	1	0	1	1	2	unimproved facility	unimproved	Unimproved/borehole/p.spring	untreated	Unsafely disposed	1	1	0	0	Vaginal	Not premature	Not weaned early	No	Breastmilk now	Normal	None	No diarrheoa last month	None
Non-cryptosporidiosis case	Jimma	[0,3]	Male	Dry (Nov-Jan)	8y+	mother	5	7of7	6+	2+ per room	0	0	0	0	0	1	0	1	0	1	unimproved facility	unimproved	private tap	treated	Unsafely disposed	1	0	1	0	Caesarean	Not premature	Weaned early	Yes	No breastmilk now	Normal	None	No diarrheoa last month	None
Control	Jimma	(6,9]	Female	Dry (Nov-Jan)	8y+	mother	5	3-6	2-3	2+ per room	0	0	0	0	0	0	0	0	0	0	unimproved facility	unimproved	private tap	untreated	Unsafely disposed	1	1	1	0	Vaginal	Not premature	Not weaned early	No	Breastmilk now	Normal	None	No diarrheoa last month	1+ times
Non-cryptosporidiosis case	Serbo	(9,12]	Female	Wet (May-Jul y1)	0y	mother	1	0-2	6+	2+ per room	1	0	0	0	0	1	0	1	1	2	improved	improved	public tap	untreated	Unsafely disposed	1	0	0	0	Vaginal	Not premature	Not weaned early	No	Breastmilk now	SAM	None	No diarrheoa last month	1+ times
Non-cryptosporidiosis case	Serbo	(12,15]	Male	Wet (May-Jul y2)	0y	mother	1	0-2	4-5	2+ per room	0	0	0	0	0	0	0	0	0	0	unimproved facility	unimproved	public tap	untreated	safely disposed	1	0	0	0	Vaginal	Not premature	Weaned early	Yes	No breastmilk now	Normal	None	No diarrheoa last month	None
Control	Serbo	[0,3]	Female	Wet (May-Jul y1)	0y	mother	2	3-6	6+	2+ per room	1	1	0	0	0	0	0	1	1	2	unimproved facility	unimproved	private tap	untreated	Unsafely disposed	1	1	1	0	Vaginal	Not premature	Not weaned early	No	Breastmilk now	Normal	None	No diarrheoa last month	None
Non-cryptosporidiosis case	Jimma	(18,21]	Female	Dry (Nov-Jan)	8y+	mother	5	7of7	4-5	2+ per room	0	0	0	0	1	0	1	1	0	2	improved	improved	private tap	untreated	safely disposed	1	1	1	0	Vaginal	Not premature	Not weaned early	No	No breastmilk now	Normal	None	No diarrheoa last month	1+ times
Control	Jimma	(9,12]	Male	Dry (Nov-Jan)	8y+	mother	4	3-6	4-5	2+ per room	0	0	0	0	0	0	0	0	0	0	unimproved facility	unimproved	private tap	untreated	safely disposed	1	1	1	0	Vaginal	Not premature	Not weaned early	No	Breastmilk now	Normal	None	Diarrhoea last month	None
Control	Serbo	(21,24]	Female	Dry (Feb-Apr y2)	1-7y	mother	2	3-6	4-5	2+ per room	1	0	0	1	0	1	0	1	1	3	unimproved facility	unimproved	Unimproved/borehole/p.spring	untreated	safely disposed	1	1	1	0	Vaginal	Not premature	Weaned early	Yes	Breastmilk now	Normal	None	No diarrheoa last month	None
Control	Serbo	(6,9]	Female	Wet (Aug-Oct)	0y	mother	2	3-6	4-5	2+ per room	0	0	0	0	0	0	0	0	0	0	unimproved facility	unimproved	public tap	untreated	safely disposed	1	1	1	0	Vaginal	Not premature	Not weaned early	No	Breastmilk now	Normal	None	Diarrhoea last month	None
Cryptosporidiosis case	Serbo	(9,12]	Female	Dry (Feb-Apr y1)	1-7y	mother	2	3-6	2-3	<2 per room	0	0	0	0	0	0	0	0	0	0	unimproved facility	unimproved	public tap	untreated	safely disposed	1	1	1	0	Vaginal	Not premature	Not weaned early	No	Breastmilk now	Normal	None	No diarrheoa last month	None
Control	Jimma	(6,9]	Female	Wet (May-Jul y1)	8y+	mother	2	3-6	2-3	2+ per room	0	0	0	0	0	0	0	0	0	0	improved	improved	private tap	untreated	Unsafely disposed	1	1	1	0	Vaginal	Not premature	Not weaned early	No	Breastmilk now	MAM	None	No diarrheoa last month	None
Control	Serbo	(18,21]	Female	Dry (Feb-Apr y2)	0y	mother	NA	NA	6+	2+ per room	0	0	0	0	0	1	0	1	0	1	unimproved facility	unimproved	private tap	untreated	safely disposed	1	1	1	1	Vaginal	Not premature	Not weaned early	No	Breastmilk now	Normal	None	No diarrheoa last month	1+ times
Non-cryptosporidiosis case	Serbo	(12,15]	Male	Dry (Nov-Jan)	0y	mother	1	0-2	6+	2+ per room	1	0	0	0	0	1	0	1	1	2	unimproved facility	unimproved	Unimproved/borehole/p.spring	untreated	Unsafely disposed	1	1	1	0	Vaginal	Not premature	Weaned early	Yes	Breastmilk now	Normal	None	No diarrheoa last month	1+ times
Non-cryptosporidiosis case	Serbo	[0,3]	Male	Dry (Feb-Apr y2)	0y	mother	3	3-6	4-5	2+ per room	1	0	0	0	0	1	0	1	1	2	improved but shared	unimproved	public tap	untreated	Unsafely disposed	1	1	1	0	Vaginal	Not premature	Not weaned early	No	Breastmilk now	Normal	None	No diarrheoa last month	1+ times
Control	Serbo	(6,9]	Female	Dry (Feb-Apr y2)	1-7y	mother	4	3-6	4-5	2+ per room	0	0	0	0	0	0	0	0	0	0	improved but shared	unimproved	private tap	untreated	Unsafely disposed	0	1	1	0	Vaginal	Not premature	Not weaned early	No	Breastmilk now	MAM	None	No diarrheoa last month	1+ times
Cryptosporidiosis case	Jimma	(3,6]	Male	Wet (May-Jul y1)	0y	other	4	3-6	NA	<2 per room	0	0	0	0	0	0	0	0	0	0	unimproved facility	unimproved	private tap	untreated	Unsafely disposed	1	1	1	0	Vaginal	NA	Weaned early	Yes	No breastmilk now	MAM	None	No diarrheoa last month	1+ times
Control	Serbo	(12,15]	Female	Dry (Nov-Jan)	0y	mother	1	0-2	4-5	2+ per room	1	0	0	1	0	1	0	1	1	3	unimproved facility	unimproved	Unimproved/borehole/p.spring	untreated	Unsafely disposed	1	1	1	1	Vaginal	Not premature	Weaned early	Yes	Breastmilk now	Normal	None	No diarrheoa last month	None
Control	Jimma	(9,12]	Male	Wet (Aug-Oct)	1-7y	mother	4	3-6	6+	2+ per room	0	0	0	0	1	0	0	1	0	1	unimproved facility	unimproved	private tap	untreated	safely disposed	1	0	1	0	Vaginal	Not premature	Not weaned early	No	Breastmilk now	Normal	None	Diarrhoea last month	None
Control	Serbo	(18,21]	Female	Dry (Nov-Jan)	0y	mother	1	0-2	2-3	2+ per room	0	0	0	0	0	0	0	0	0	0	unimproved facility	unimproved	Unimproved/borehole/p.spring	untreated	safely disposed	1	0	0	0	Vaginal	Not premature	Not weaned early	No	Breastmilk now	Normal	None	No diarrheoa last month	None
Control	Jimma	(12,15]	Male	Wet (May-Jul y1)	1-7y	mother	4	3-6	4-5	2+ per room	0	0	0	0	1	0	1	1	0	2	unimproved facility	unimproved	private tap	untreated	safely disposed	1	1	0	0	Vaginal	Not premature	Weaned early	Yes	Breastmilk now	Normal	None	No diarrheoa last month	None
Non-cryptosporidiosis case	Serbo	(9,12]	Male	Wet (Aug-Oct)	0y	mother	3	3-6	6+	2+ per room	1	0	0	0	0	1	0	1	1	2	improved	improved	public tap	untreated	Unsafely disposed	1	0	1	0	Vaginal	Not premature	Not weaned early	No	Breastmilk now	Normal	None	Diarrhoea last month	1+ times
Control	Serbo	(6,9]	Male	Dry (Nov-Jan)	1-7y	mother	3	3-6	2-3	<2 per room	1	0	0	1	0	1	0	1	1	3	unimproved facility	unimproved	Unimproved/borehole/p.spring	untreated	Unsafely disposed	1	1	1	0	Vaginal	Not premature	Not weaned early	No	Breastmilk now	Normal	None	No diarrheoa last month	None
Control	Serbo	(9,12]	Male	Wet (May-Jul y2)	1-7y	mother	1	0-2	2-3	2+ per room	0	0	0	0	0	0	0	0	0	0	improved but shared	unimproved	Unimproved/borehole/p.spring	untreated	Unsafely disposed	1	1	1	0	Vaginal	Not premature	Not weaned early	No	Breastmilk now	Normal	None	Diarrhoea last month	None
Non-cryptosporidiosis case	Jimma	(6,9]	Female	Wet (May-Jul y1)	8y+	mother	NA	NA	6+	2+ per room	0	0	0	0	0	0	0	0	0	0	improved	improved	private tap	treated	Unsafely disposed	1	1	1	0	Caesarean	Not premature	Not weaned early	No	Breastmilk now	Normal	None	No diarrheoa last month	None
Control	Jimma	(9,12]	Male	Wet (Aug-Oct)	0y	mother	4	3-6	4-5	2+ per room	0	0	0	0	0	0	0	0	0	0	unimproved facility	unimproved	private tap	untreated	safely disposed	1	1	1	0	Vaginal	Not premature	Not weaned early	No	Breastmilk now	Normal	None	No diarrheoa last month	None
Non-cryptosporidiosis case	Serbo	(6,9]	Female	Wet (May-Jul y2)	0y	mother	1	0-2	4-5	2+ per room	1	0	0	1	0	1	0	1	1	3	unimproved facility	unimproved	Unimproved/borehole/p.spring	untreated	safely disposed	1	1	1	0	Vaginal	Not premature	Weaned early	Yes	Breastmilk now	SAM	None	No diarrheoa last month	None
Control	Serbo	(6,9]	Male	Dry (Feb-Apr y2)	0y	mother	3	3-6	4-5	2+ per room	1	0	0	0	0	0	0	1	1	1	improved but shared	unimproved	public tap	untreated	safely disposed	1	0	0	0	Vaginal	Not premature	Weaned early	Yes	No breastmilk now	Normal	None	No diarrheoa last month	None
Control	Serbo	(15,18]	Female	Wet (May-Jul y1)	1-7y	mother	4	3-6	4-5	2+ per room	1	0	0	1	0	1	0	1	1	3	unimproved facility	unimproved	Unimproved/borehole/p.spring	untreated	safely disposed	1	1	0	0	Vaginal	Not premature	Not weaned early	No	Breastmilk now	Normal	None	No diarrheoa last month	1+ times
Non-cryptosporidiosis case	Serbo	(15,18]	Male	Wet (May-Jul y1)	1-7y	mother	1	0-2	2-3	2+ per room	0	0	0	0	0	0	0	0	0	0	improved	improved	private tap	untreated	Unsafely disposed	1	0	1	0	Vaginal	Not premature	Not weaned early	No	Breastmilk now	MAM	None	No diarrheoa last month	1+ times
Control	Jimma	(15,18]	Female	Wet (May-Jul y1)	1-7y	mother	4	3-6	2-3	2+ per room	0	0	0	0	0	0	0	0	0	0	unimproved facility	unimproved	private tap	untreated	safely disposed	1	1	0	0	Vaginal	Not premature	Not weaned early	No	Breastmilk now	Normal	1+ times	No diarrheoa last month	None
Control	Serbo	(12,15]	Male	Wet (May-Jul y2)	1-7y	mother	5	3-6	4-5	2+ per room	0	0	0	0	0	0	0	0	0	0	unimproved facility	unimproved	private tap	untreated	safely disposed	1	1	1	0	Vaginal	Not premature	Not weaned early	No	Breastmilk now	NA	None	No diarrheoa last month	None
Control	Jimma	(9,12]	Male	Wet (May-Jul y2)	8y+	mother	5	3-6	2-3	2+ per room	0	0	0	0	0	0	0	0	0	0	unimproved facility	unimproved	private tap	untreated	Unsafely disposed	1	1	0	0	Vaginal	Not premature	Weaned early	Yes	Breastmilk now	Normal	None	No diarrheoa last month	None
Control	Jimma	(6,9]	Female	Wet (May-Jul y2)	8y+	mother	5	3-6	4-5	2+ per room	0	0	0	0	0	0	0	0	0	0	unimproved facility	unimproved	private tap	untreated	safely disposed	1	0	0	0	Vaginal	Not premature	Not weaned early	No	Breastmilk now	Normal	None	No diarrheoa last month	None
Control	Serbo	(6,9]	Male	Dry (Feb-Apr y2)	8y+	mother	5	3-6	4-5	2+ per room	0	0	0	0	0	0	0	0	0	0	unimproved facility	unimproved	private tap	untreated	Unsafely disposed	1	0	0	0	Vaginal	Not premature	Weaned early	Yes	Breastmilk now	Normal	None	No diarrheoa last month	None
Non-cryptosporidiosis case	Jimma	(3,6]	Male	Dry (Feb-Apr y2)	1-7y	mother	5	3-6	6+	2+ per room	0	0	0	0	0	0	0	0	0	0	improved but shared	unimproved	private tap	untreated	Unsafely disposed	1	1	0	0	Vaginal	Not premature	Weaned early	Yes	Breastmilk now	Normal	None	No diarrheoa last month	None
Non-cryptosporidiosis case	Serbo	(15,18]	Male	Wet (May-Jul y1)	1-7y	mother	2	3-6	6+	2+ per room	1	0	0	1	0	0	0	1	1	2	unimproved facility	unimproved	public tap	untreated	safely disposed	1	1	1	0	Vaginal	Not premature	Not weaned early	No	Breastmilk now	SAM	None	Diarrhoea last month	None
Non-cryptosporidiosis case	Serbo	(12,15]	Male	Dry (Feb-Apr y1)	8y+	mother	5	3-6	4-5	<2 per room	0	0	0	0	0	0	0	0	0	0	unimproved facility	unimproved	private tap	untreated	Unsafely disposed	1	1	0	0	Vaginal	Not premature	Weaned early	Yes	Breastmilk now	Normal	None	No diarrheoa last month	None
Control	Serbo	(21,24]	Male	Wet (Aug-Oct)	0y	mother	4	3-6	4-5	2+ per room	0	0	0	0	0	0	0	0	0	0	unimproved facility	unimproved	private tap	untreated	safely disposed	1	1	1	0	Vaginal	Not premature	Not weaned early	No	Breastmilk now	Normal	None	No diarrheoa last month	None
Non-cryptosporidiosis case	Serbo	(3,6]	Male	Dry (Feb-Apr y2)	1-7y	mother	1	0-2	4-5	2+ per room	0	0	0	0	0	1	0	1	0	1	improved but shared	unimproved	public tap	untreated	Unsafely disposed	1	0	0	0	Vaginal	Not premature	Weaned early	Yes	No breastmilk now	Normal	None	No diarrheoa last month	None
Non-cryptosporidiosis case	Jimma	(21,24]	Female	Wet (May-Jul y1)	0y	mother	NA	NA	NA	NA											NA	NA	private tap	untreated	safely disposed	1	0	1	0	Vaginal	Not premature	Weaned early	Yes	Breastmilk now	MAM	1+ times	Diarrhoea last month	1+ times
Control	Jimma	(9,12]	Male	Dry (Feb-Apr y2)	1-7y	mother	4	3-6	4-5	2+ per room	0	0	0	0	0	0	0	0	0	0	unimproved facility	unimproved	private tap	untreated	safely disposed	1	0	1	0	Vaginal	Not premature	Weaned early	Yes	Breastmilk now	Normal	None	No diarrheoa last month	None
Control	Jimma	[0,3]	Female	Dry (Nov-Jan)	0y	mother	1	0-2	2-3	2+ per room	0	0	0	0	0	0	0	0	0	0	unimproved facility	unimproved	public tap	untreated	safely disposed	1	1	1	0	Vaginal	Not premature	Not weaned early	No	Breastmilk now	Normal	None	No diarrheoa last month	None
Non-cryptosporidiosis case	Serbo	(12,15]	Male	Wet (May-Jul y1)	1-7y	mother	1	0-2	2-3	2+ per room	1	0	1	0	1	0	0	1	1	3	unimproved facility	unimproved	Unimproved/borehole/p.spring	untreated	Unsafely disposed	1	1	1	0	Vaginal	Not premature	Not weaned early	No	Breastmilk now	Normal	None	No diarrheoa last month	None
Control	Jimma	(18,21]	Male	Wet (May-Jul y2)	0y	mother	2	3-6	6+	2+ per room	0	0	0	0	0	0	0	0	0	0	unimproved facility	unimproved	Unimproved/borehole/p.spring	untreated	Unsafely disposed	1	0	1	0	Vaginal	Not premature	Weaned early	Yes	Breastmilk now	Normal	None	No diarrheoa last month	None
Control	Serbo	[0,3]	Female	Wet (Aug-Oct)	1-7y	mother	4	3-6	2-3	2+ per room	1	0	0	1	1	1	0	1	1	4	unimproved facility	unimproved	public tap	treated	Unsafely disposed	1	1	0	0	Vaginal	Not premature	Not weaned early	No	Breastmilk now	Normal	None	No diarrheoa last month	None
Non-cryptosporidiosis case	Jimma	(15,18]	Male	Wet (May-Jul y2)	0y	mother	1	0-2	6+	2+ per room	0	0	0	0	0	0	0	0	0	0	unimproved facility	unimproved	Unimproved/borehole/p.spring	untreated	Unsafely disposed	0	1	0	1	Vaginal	Not premature	Weaned early	Yes	Breastmilk now	Normal	None	Diarrhoea last month	None
Control	Jimma	(12,15]	Female	Dry (Nov-Jan)	1-7y	mother	4	3-6	2-3	2+ per room	0	0	0	0	0	0	0	0	0	0	unimproved facility	unimproved	Unimproved/borehole/p.spring	untreated	Unsafely disposed	1	1	0	0	Vaginal	Not premature	Weaned early	Yes	Breastmilk now	Normal	None	No diarrheoa last month	1+ times
Control	Jimma	(9,12]	Female	Dry (Nov-Jan)	8y+	other	4	3-6	6+	2+ per room	0	0	1	0	0	1	0	1	1	2	unimproved facility	unimproved	private tap	untreated	Unsafely disposed	1	1	1	0	Vaginal	Not premature	Weaned early	Yes	Breastmilk now	Normal	None	Diarrhoea last month	None
Control	Jimma	(21,24]	Male	Wet (Aug-Oct)	1-7y	mother	2	3-6	6+	2+ per room	0	0	0	0	0	0	0	0	0	0	unimproved facility	unimproved	private tap	untreated	safely disposed	1	1	1	0	Caesarean	Not premature	Not weaned early	No	Breastmilk now	Normal	1+ times	No diarrheoa last month	None
Non-cryptosporidiosis case	Serbo	(6,9]	Male	Dry (Feb-Apr y2)	1-7y	other	3	3-6	6+	2+ per room	1	1	0	0	0	1	0	1	1	3	improved but shared	unimproved	Unimproved/borehole/p.spring	untreated	Unsafely disposed	0	1	1	0	Vaginal	Not premature	Not weaned early	No	No breastmilk now	MAM	None	Diarrhoea last month	1+ times
Control	Serbo	[0,3]	Male	Dry (Feb-Apr y1)	1-7y	mother	1	0-2	4-5	<2 per room	0	0	0	0	0	0	0	0	0	0	unimproved facility	unimproved	private tap	untreated	Unsafely disposed	1	1	1	0	Vaginal	Not premature	Not weaned early	No	Breastmilk now	Normal	None	No diarrheoa last month	None
Control	Jimma	(6,9]	Female	Dry (Nov-Jan)	1-7y	mother	2	3-6	4-5	2+ per room	0	0	0	0	0	0	0	0	0	0	unimproved facility	unimproved	private tap	untreated	safely disposed	1	0	1	0	Vaginal	Not premature	Not weaned early	No	Breastmilk now	Normal	None	No diarrheoa last month	None
Control	Serbo	(6,9]	Male	Dry (Feb-Apr y2)	1-7y	mother	2	3-6	4-5	2+ per room	1	0	0	0	0	0	0	1	1	1	improved but shared	unimproved	public tap	untreated	Unsafely disposed	1	1	0	0	Vaginal	Not premature	Not weaned early	No	Breastmilk now	Normal	None	No diarrheoa last month	1+ times
Control	Jimma	(9,12]	Male	Dry (Feb-Apr y2)	8y+	mother	5	3-6	4-5	2+ per room	0	0	0	0	0	0	0	0	0	0	unimproved facility	unimproved	private tap	untreated	Unsafely disposed	1	0	1	0	Vaginal	Not premature	Not weaned early	No	Breastmilk now	Normal	None	Diarrhoea last month	None
Control	Jimma	(6,9]	Male	Wet (May-Jul y1)	8y+	mother	2	3-6	2-3	2+ per room	0	0	0	0	0	0	0	0	0	0	unimproved facility	unimproved	private tap	untreated	Unsafely disposed	1	0	1	0	Vaginal	Not premature	Weaned early	Yes	Breastmilk now	Normal	1+ times	No diarrheoa last month	None
Control	Jimma	(15,18]	Male	Wet (Aug-Oct)	1-7y	mother	3	3-6	4-5	2+ per room	0	0	0	0	0	0	0	0	0	0	unimproved facility	unimproved	private tap	untreated	safely disposed	1	1	1	0	Caesarean	Not premature	Not weaned early	No	Breastmilk now	Normal	None	No diarrheoa last month	1+ times
Control	Serbo	(3,6]	Male	Dry (Nov-Jan)	1-7y	mother	3	3-6	2-3	2+ per room	0	0	0	0	0	0	0	0	0	0	improved but shared	unimproved	public tap	untreated	Unsafely disposed	1	1	1	0	Vaginal	Not premature	Not weaned early	No	Breastmilk now	Normal	None	No diarrheoa last month	None
Control	Jimma	(15,18]	Male	Wet (May-Jul y1)	8y+	mother	4	3-6	2-3	2+ per room	0	0	0	0	0	0	0	0	0	0	unimproved facility	unimproved	private tap	untreated	safely disposed	1	0	1	0	Vaginal	Not premature	Not weaned early	No	Breastmilk now	Normal	None	No diarrheoa last month	None
Control	Serbo	(6,9]	Female	Dry (Nov-Jan)	0y	mother	2	3-6	6+	2+ per room	1	1	0	0	1	1	0	1	1	4	unimproved facility	unimproved	Unimproved/borehole/p.spring	untreated	Unsafely disposed	1	0	1	0	Vaginal	Not premature	Weaned early	Yes	Breastmilk now	Normal	None	No diarrheoa last month	None
Control	Jimma	(18,21]	Male	Dry (Feb-Apr y1)	8y+	mother	3	3-6	2-3	2+ per room	0	0	0	0	0	0	0	0	0	0	unimproved facility	unimproved	private tap	untreated	safely disposed	1	1	1	0	Vaginal	Not premature	Not weaned early	No	Breastmilk now	Normal	None	No diarrheoa last month	1+ times
Control	Serbo	(12,15]	Female	Wet (May-Jul y1)	0y	mother	1	0-2	2-3	2+ per room	0	0	0	0	0	0	0	0	0	0	unimproved facility	unimproved	public tap	untreated	Unsafely disposed	1	1	0	0	Vaginal	Not premature	Not weaned early	No	Breastmilk now	Normal	None	No diarrheoa last month	None
Non-cryptosporidiosis case	Serbo	(18,21]	Female	Wet (Aug-Oct)	1-7y	mother	2	3-6	4-5	2+ per room	1	0	0	0	0	1	0	1	1	2	unimproved facility	unimproved	public tap	NA	safely disposed	1	1	0	0	Vaginal	Not premature	Not weaned early	No	Breastmilk now	Normal	None	No diarrheoa last month	None
Control	Jimma	(15,18]	Male	Wet (Aug-Oct)	1-7y	mother	1	0-2	4-5	2+ per room	0	0	0	0	0	0	0	0	0	0	unimproved facility	unimproved	private tap	untreated	safely disposed	1	1	1	0	Vaginal	Not premature	Weaned early	Yes	Breastmilk now	MAM	None	Diarrhoea last month	1+ times
Control	Serbo	(9,12]	Male	Wet (May-Jul y2)	0y	mother	3	3-6	4-5	2+ per room	0	0	0	0	0	0	0	0	0	0	improved but shared	unimproved	Unimproved/borehole/p.spring	untreated	Unsafely disposed	0	1	1	0	Vaginal	Not premature	Weaned early	Yes	Breastmilk now	Normal	None	No diarrheoa last month	1+ times
Non-cryptosporidiosis case	Serbo	(3,6]	Male	Wet (Aug-Oct)	0y	mother	3	3-6	4-5	2+ per room	1	1	0	0	0	1	0	1	1	3	improved	improved	public tap	untreated	Unsafely disposed	1	0	1	0	Vaginal	Not premature	Not weaned early	No	Breastmilk now	Normal	None	No diarrheoa last month	None
Control	Serbo	(15,18]	Female	Wet (May-Jul y1)	1-7y	mother	3	3-6	2-3	2+ per room	0	0	0	0	0	0	0	0	0	0	unimproved facility	unimproved	public tap	untreated	Unsafely disposed	1	1	0	0	Vaginal	Not premature	Not weaned early	No	Breastmilk now	Normal	None	Diarrhoea last month	None
Non-cryptosporidiosis case	Jimma	(21,24]	Female	Wet (May-Jul y1)	8y+	mother	2	3-6	2-3	2+ per room	0	0	0	0	0	0	0	0	0	0	improved	improved	private tap	untreated	safely disposed	1	1	1	0	Vaginal	Not premature	Weaned early	Yes	No breastmilk now	Normal	1+ times	No diarrheoa last month	None
Control	Serbo	(12,15]	Male	Wet (May-Jul y1)	0y	mother	3	3-6	2-3	<2 per room	1	1	0	1	0	0	0	1	1	3	unimproved facility	unimproved	Unimproved/borehole/p.spring	untreated	Unsafely disposed	1	1	1	0	Vaginal	Not premature	Not weaned early	No	Breastmilk now	Normal	None	No diarrheoa last month	1+ times
Control	Serbo	(12,15]	Female	Wet (May-Jul y1)	0y	mother	4	3-6	6+	2+ per room	1	0	0	0	0	1	0	1	1	2	unimproved facility	unimproved	Unimproved/borehole/p.spring	untreated	Unsafely disposed	1	1	0	0	Vaginal	Not premature	Not weaned early	No	Breastmilk now	Normal	None	Diarrhoea last month	1+ times
Control	Jimma	(15,18]	Male	Wet (Aug-Oct)	1-7y	mother	4	3-6	2-3	2+ per room	0	0	0	0	0	1	0	1	0	1	unimproved facility	unimproved	private tap	untreated	safely disposed	1	0	1	0	Vaginal	Not premature	Weaned early	Yes	Breastmilk now	Normal	None	No diarrheoa last month	None
Non-cryptosporidiosis case	Jimma	(6,9]	Male	Dry (Nov-Jan)	8y+	mother	5	7of7	4-5	2+ per room	0	0	0	0	0	1	1	1	0	2	improved	improved	private tap	untreated	Unsafely disposed	1	1	1	0	Vaginal	Not premature	Weaned early	Yes	No breastmilk now	Normal	None	No diarrheoa last month	1+ times
Non-cryptosporidiosis case	Jimma	(6,9]	Female	Wet (Aug-Oct)	0y	mother	3	3-6	2-3	2+ per room	0	0	0	0	0	0	0	0	0	0	improved but shared	unimproved	private tap	untreated	Unsafely disposed	1	1	1	0	Vaginal	Premature	Not weaned early	No	Breastmilk now	Normal	None	No diarrheoa last month	None
Control	Serbo	(3,6]	Female	Wet (May-Jul y1)	1-7y	mother	4	3-6	4-5	2+ per room	0	0	0	0	0	0	0	0	0	0	unimproved facility	unimproved	public tap	treated	Unsafely disposed	1	1	1	0	Vaginal	Not premature	Not weaned early	No	Breastmilk now	Normal	None	No diarrheoa last month	None
Control	Jimma	(6,9]	Male	Wet (May-Jul y1)	8y+	mother	4	3-6	4-5	2+ per room	0	0	0	0	0	0	0	0	0	0	unimproved facility	unimproved	private tap	untreated	safely disposed	1	1	1	0	Vaginal	Not premature	Weaned early	Yes	Breastmilk now	Normal	1+ times	No diarrheoa last month	None
Non-cryptosporidiosis case	Jimma	(3,6]	Male	Dry (Feb-Apr y1)	8y+	mother	2	3-6	2-3	<2 per room	0	0	0	0	0	0	0	0	0	0	improved but shared	unimproved	public tap	untreated	Unsafely disposed	1	1	0	0	Vaginal	Not premature	Weaned early	Yes	Breastmilk now	MAM	None	No diarrheoa last month	None
Control	Jimma	(3,6]	Female	Dry (Feb-Apr y1)	1-7y	mother	3	3-6	2-3	2+ per room	0	0	0	0	0	0	1	1	0	1	unimproved facility	unimproved	Unimproved/borehole/p.spring	untreated	Unsafely disposed	1	1	1	0	Vaginal	Not premature	Not weaned early	No	Breastmilk now	Normal	None	No diarrheoa last month	None
Control	Serbo	(18,21]	Male	Wet (May-Jul y2)	0y	mother	2	3-6	2-3	2+ per room	0	0	0	0	0	0	0	0	0	0	unimproved facility	unimproved	private tap	untreated	safely disposed	1	1	1	0	Vaginal	Not premature	Not weaned early	No	Breastmilk now	Normal	None	No diarrheoa last month	None
Non-cryptosporidiosis case	Jimma	(6,9]	Male	Wet (May-Jul y1)	1-7y	mother	5	7of7	6+	2+ per room	0	0	0	0	0	0	0	0	0	0	improved	improved	private tap	untreated	Unsafely disposed	1	1	1	1	Vaginal	Not premature	Weaned early	Yes	Breastmilk now	Normal	None	No diarrheoa last month	1+ times
Control	Serbo	(9,12]	Male	Wet (May-Jul y2)	1-7y	mother	3	3-6	6+	2+ per room	1	0	0	0	0	0	0	1	1	1	improved but shared	unimproved	public tap	untreated	Unsafely disposed	0	0	0	0	Vaginal	Not premature	Not weaned early	No	Breastmilk now	Normal	None	No diarrheoa last month	None
Control	Serbo	(6,9]	Female	Dry (Nov-Jan)	8y+	mother	5	3-6	2-3	2+ per room	1	0	0	0	0	0	0	1	1	1	unimproved facility	unimproved	private tap	untreated	Unsafely disposed	1	0	1	0	Vaginal	Not premature	Weaned early	Yes	Breastmilk now	Normal	None	No diarrheoa last month	None
Non-cryptosporidiosis case	Serbo	(6,9]	Male	Wet (May-Jul y1)	1-7y	mother	3	3-6	6+	2+ per room	0	0	0	0	0	0	0	0	0	0	unimproved facility	unimproved	public tap	untreated	Unsafely disposed	1	1	1	0	Vaginal	Not premature	Weaned early	Yes	Breastmilk now	MAM	None	Diarrhoea last month	None
Control	Jimma	(12,15]	Male	Dry (Feb-Apr y1)	8y+	mother	5	7of7	4-5	2+ per room	0	0	0	0	0	0	0	0	0	0	unimproved facility	unimproved	private tap	untreated	safely disposed	1	1	1	0	Vaginal	Not premature	Weaned early	Yes	Breastmilk now	Normal	None	No diarrheoa last month	None
Control	Jimma	(21,24]	Male	Wet (Aug-Oct)	1-7y	mother	2	3-6	4-5	2+ per room	0	0	0	0	0	0	0	0	0	0	unimproved facility	unimproved	private tap	untreated	safely disposed	1	1	0	0	Vaginal	Not premature	Weaned early	Yes	No breastmilk now	Normal	None	Diarrhoea last month	1+ times
Control	Serbo	[0,3]	Female	Wet (May-Jul y2)	8y+	mother	5	7of7	4-5	2+ per room	0	0	0	0	0	0	0	0	0	0	improved but shared	unimproved	private tap	untreated	Unsafely disposed	1	1	1	0	Vaginal	Not premature	Not weaned early	No	Breastmilk now	Normal	None	No diarrheoa last month	1+ times
Control	Serbo	(6,9]	Male	Wet (May-Jul y2)	1-7y	mother	3	3-6	2-3	2+ per room	0	0	0	0	0	0	0	0	0	0	improved but shared	unimproved	public tap	untreated	Unsafely disposed	1	0	0	0	Vaginal	Not premature	Not weaned early	No	Breastmilk now	Normal	None	No diarrheoa last month	None
Control	Serbo	(21,24]	Male	Wet (May-Jul y1)	1-7y	mother	1	0-2	4-5	2+ per room	1	0	0	0	0	0	0	1	1	1	unimproved facility	unimproved	Unimproved/borehole/p.spring	untreated	Unsafely disposed	1	1	0	0	Vaginal	Not premature	Not weaned early	No	Breastmilk now	Normal	None	Diarrhoea last month	1+ times
Control	Serbo	(21,24]	Female	Dry (Nov-Jan)	1-7y	mother	2	3-6	6+	2+ per room	1	0	0	1	0	1	0	1	1	3	unimproved facility	unimproved	Unimproved/borehole/p.spring	untreated	safely disposed	1	1	1	0	Vaginal	Not premature	Weaned early	Yes	No breastmilk now	Normal	None	No diarrheoa last month	None
Non-cryptosporidiosis case	Jimma	(12,15]	Male	Wet (May-Jul y1)	8y+	mother	4	3-6	4-5	2+ per room	0	0	0	0	0	0	0	0	0	0	unimproved facility	unimproved	public tap	treated	safely disposed	1	1	1	0	Caesarean	Not premature	Not weaned early	No	Breastmilk now	Normal	1+ times	No diarrheoa last month	None
Non-cryptosporidiosis case	Serbo	(3,6]	Female	Wet (Aug-Oct)	1-7y	mother	3	3-6	6+	2+ per room	1	0	0	1	0	1	0	1	1	3	unimproved facility	unimproved	Unimproved/borehole/p.spring	NA	Unsafely disposed	1	1	0	0	Vaginal	Not premature	Not weaned early	No	Breastmilk now	Normal	None	No diarrheoa last month	None
Control	Serbo	(9,12]	Female	Wet (Aug-Oct)	0y	mother	3	3-6	6+	2+ per room	1	0	1	0	0	1	0	1	1	3	unimproved facility	unimproved	public tap	untreated	safely disposed	1	1	1	0	Vaginal	Not premature	Not weaned early	No	Breastmilk now	Normal	None	No diarrheoa last month	None
Control	Jimma	(21,24]	Male	Wet (May-Jul y2)	0y	mother	1	0-2	2-3	2+ per room	0	0	0	0	0	0	0	0	0	0	unimproved facility	unimproved	private tap	untreated	safely disposed	1	0	1	0	Vaginal	Not premature	Not weaned early	No	Breastmilk now	Normal	1+ times	No diarrheoa last month	None
Control	Jimma	(12,15]	Female	Wet (May-Jul y1)	1-7y	mother	1	3-6	2-3	2+ per room	0	0	0	0	0	1	0	1	0	1	unimproved facility	unimproved	private tap	untreated	safely disposed	0	1	1	0	Caesarean	Not premature	Not weaned early	No	Breastmilk now	Normal	None	Diarrhoea last month	1+ times
Control	Jimma	(6,9]	Male	Wet (Aug-Oct)	1-7y	mother	5	7of7	6+	2+ per room	0	0	0	0	0	1	0	1	0	1	improved	improved	private tap	untreated	safely disposed	1	1	0	0	Vaginal	Not premature	Not weaned early	No	Breastmilk now	Normal	None	No diarrheoa last month	1+ times
Non-cryptosporidiosis case	Serbo	(18,21]	Male	Dry (Nov-Jan)	1-7y	mother	5	3-6	6+	2+ per room	1	0	1	1	0	0	0	1	1	3	unimproved facility	unimproved	private tap	untreated	safely disposed	1	1	1	0	Vaginal	Not premature	Not weaned early	No	Breastmilk now	Normal	None	No diarrheoa last month	None
Control	Jimma	[0,3]	Female	Wet (Aug-Oct)	8y+	mother	4	3-6	6+	2+ per room	0	0	0	0	0	0	0	0	0	0	unimproved facility	unimproved	private tap	untreated	safely disposed	1	0	0	0	Vaginal	Not premature	Not weaned early	No	Breastmilk now	NA	None	No diarrheoa last month	None
Control	Jimma	(21,24]	Female	Dry (Nov-Jan)	8y+	mother	4	3-6	4-5	2+ per room	0	0	0	0	0	0	0	0	0	0	unimproved facility	unimproved	private tap	untreated	safely disposed	1	1	1	0	Vaginal	Not premature	Not weaned early	No	Breastmilk now	Normal	None	No diarrheoa last month	None
Control	Serbo	(6,9]	Male	Wet (Aug-Oct)	1-7y	mother	4	3-6	6+	2+ per room	0	0	0	0	0	0	0	0	0	0	unimproved facility	unimproved	private tap	untreated	Unsafely disposed	0	1	1	0	Vaginal	Not premature	Not weaned early	No	Breastmilk now	Normal	None	Diarrhoea last month	None
Non-cryptosporidiosis case	Serbo	(6,9]	Male	Dry (Nov-Jan)	0y	mother	1	0-2	6+	2+ per room	1	0	0	1	0	1	0	1	1	3	unimproved facility	unimproved	Unimproved/borehole/p.spring	untreated	Unsafely disposed	1	1	1	0	Vaginal	Not premature	Weaned early	Yes	Breastmilk now	Normal	None	No diarrheoa last month	None
Control	Jimma	(6,9]	Male	Wet (Aug-Oct)	8y+	mother	4	3-6	4-5	2+ per room	0	0	0	0	0	1	0	1	0	1	unimproved facility	unimproved	private tap	treated	safely disposed	1	1	1	0	Caesarean	Not premature	Not weaned early	No	Breastmilk now	Normal	None	No diarrheoa last month	None
Control	Jimma	(6,9]	Male	Dry (Nov-Jan)	1-7y	mother	3	3-6	4-5	2+ per room	0	0	0	0	1	1	1	1	0	3	unimproved facility	unimproved	private tap	untreated	Unsafely disposed	1	1	1	0	Caesarean	Not premature	Not weaned early	No	Breastmilk now	Normal	None	Diarrhoea last month	1+ times
Non-cryptosporidiosis case	Serbo	(6,9]	Female	Wet (May-Jul y1)	1-7y	mother	3	3-6	6+	2+ per room	1	0	0	0	0	0	0	1	1	1	improved	improved	public tap	untreated	Unsafely disposed	1	1	1	0	Vaginal	Not premature	Not weaned early	No	Breastmilk now	Normal	None	No diarrheoa last month	None
Cryptosporidiosis case	Jimma	(3,6]	Female	Dry (Feb-Apr y1)	0y	mother	4	3-6	4-5	2+ per room	0	0	0	0	0	0	0	0	0	0	unimproved facility	unimproved	private tap	untreated	safely disposed	1	1	0	0	Vaginal	Not premature	Weaned early	Yes	Breastmilk now	Normal	None	No diarrheoa last month	None
Non-cryptosporidiosis case	Jimma	(3,6]	Male	Dry (Nov-Jan)	8y+	mother	5	3-6	2-3	<2 per room	0	0	0	0	0	0	0	0	0	0	improved but shared	unimproved	private tap	untreated	safely disposed	1	1	1	0	Vaginal	Not premature	Weaned early	Yes	Breastmilk now	Normal	None	Diarrhoea last month	1+ times
Control	Jimma	(15,18]	Female	Wet (Aug-Oct)	8y+	mother	5	7of7	6+	2+ per room	0	0	0	0	0	0	1	1	0	1	unimproved facility	unimproved	private tap	untreated	safely disposed	1	1	0	0	Vaginal	Not premature	Not weaned early	No	Breastmilk now	Normal	None	No diarrheoa last month	None
Non-cryptosporidiosis case	Jimma	(18,21]	Female	Wet (Aug-Oct)	1-7y	mother	3	3-6	4-5	2+ per room	0	0	0	0	0	0	0	0	0	0	unimproved facility	unimproved	private tap	untreated	safely disposed	1	1	1	0	Vaginal	Premature	Not weaned early	No	No breastmilk now	Normal	None	No diarrheoa last month	1+ times
Control	Serbo	(12,15]	Female	Wet (May-Jul y1)	1-7y	mother	3	3-6	4-5	2+ per room	1	1	0	0	0	0	0	1	1	2	unimproved facility	unimproved	private tap	untreated	Unsafely disposed	1	1	1	0	Vaginal	Not premature	Not weaned early	No	Breastmilk now	Normal	None	No diarrheoa last month	None
Non-cryptosporidiosis case	Serbo	(3,6]	Female	Dry (Feb-Apr y1)	0y	mother	1	0-2	6+	<2 per room	1	0	0	1	1	0	0	1	1	3	unimproved facility	unimproved	Unimproved/borehole/p.spring	untreated	Unsafely disposed	1	1	1	0	Vaginal	Not premature	Not weaned early	No	Breastmilk now	Normal	None	No diarrheoa last month	None
Non-cryptosporidiosis case	Serbo	(18,21]	Female	Wet (Aug-Oct)	0y	mother	3	3-6	6+	2+ per room	0	0	0	0	0	0	0	0	0	0	unimproved facility	unimproved	Unimproved/borehole/p.spring	untreated	Unsafely disposed	1	0	1	0	Vaginal	Not premature	Not weaned early	No	Breastmilk now	Normal	None	No diarrheoa last month	None
Control	Jimma	(15,18]	Male	Dry (Feb-Apr y2)	8y+	mother	4	3-6	4-5	2+ per room	0	0	0	0	0	0	0	0	0	0	unimproved facility	unimproved	private tap	untreated	safely disposed	1	1	1	0	Caesarean	Premature	Not weaned early	No	Breastmilk now	Normal	1+ times	Diarrhoea last month	1+ times
